# Supplementary material for: ST6GAL1‐Mediated Sialylation Stabilizes PD‐L1 and Drives Immunosuppressive Tumor Microenvironment in Colorectal Cancer
Source: Adv Sci (Weinh). 2025 Aug 22;12(42):e06225. doi: 10.1002/advs.202406225 (PMC12622430; doi:10.1002/advs.202406225)
Supplement: Supplementary file 3 — Supporting Information [file ADVS-12-e06225-s002.zip]

Archive with 167 entries (160 files):
- TCGA/
- TCGA/._1.concensus cluster.R
- TCGA/._10.msi_cluster.R
- TCGA/._11.PCAscore.R
- TCGA/._12.scoreSur.R
- TCGA/._13.scoreimmune.R
- TCGA/._14.scoreMSI.R
- TCGA/._15.scoreEstimate.R
- TCGA/._16.scoreTMB.R
- TCGA/._2.clusterSurvival.R
- TCGA/._3.DEG.R
- TCGA/._4.GO.R
- TCGA/._5.KEGG.R
- TCGA/._6.immune.R
- TCGA/._7.immunelandsca.R
- TCGA/._7.pheatmap_translate.R
- TCGA/._8.estimate.R
- TCGA/._9.gsva.R
- TCGA/1.concensus cluster.R
- TCGA/10.msi_cluster.R
- TCGA/11.PCAscore.R
- TCGA/12.scoreSur.R
- TCGA/13.scoreimmune.R
- TCGA/14.scoreMSI.R
- TCGA/15.scoreEstimate.R
- TCGA/16.scoreTMB.R
- TCGA/2.clusterSurvival.R
- TCGA/3.DEG.R
- TCGA/4.GO.R
- TCGA/5.KEGG.R
- TCGA/6.immune.R
- TCGA/7.immunelandsca.R
- TCGA/7.pheatmap_translate.R
- TCGA/8.estimate.R
- TCGA/9.gsva.R
- Bioinformatics codes/
- Bioinformatics codes/GEO/
- Bioinformatics codes/GEO/._1.concensus cluster.R
- Bioinformatics codes/GEO/._10.PCAscore.R
- Bioinformatics codes/GEO/._11.scoreimmune.R
- Bioinformatics codes/GEO/._12.scoreTME.R
- Bioinformatics codes/GEO/._13.scoreSur.R
- Bioinformatics codes/GEO/._14.scoredmmri.R
- Bioinformatics codes/GEO/._15.scoressGSEA.R
- Bioinformatics codes/GEO/._16.scoreTIDE.R
- Bioinformatics codes/GEO/._2.clusterSurvival.R
- Bioinformatics codes/GEO/._3.DEG.R
- Bioinformatics codes/GEO/._4.venn.R
- Bioinformatics codes/GEO/._5.immune.R
- Bioinformatics codes/GEO/._6.immunelandsca.R
- Bioinformatics codes/GEO/._6.pheatmap_translate.R
- Bioinformatics codes/GEO/._7.estimate.R
- Bioinformatics codes/GEO/._8.gsva.R
- Bioinformatics codes/GEO/._9.ssGSEA.R
- Bioinformatics codes/GEO/1.concensus cluster.R
- Bioinformatics codes/GEO/10.PCAscore.R
- Bioinformatics codes/GEO/11.scoreimmune.R
- Bioinformatics codes/GEO/12.scoreTME.R
- Bioinformatics codes/GEO/13.scoreSur.R
- Bioinformatics codes/GEO/14.scoredmmri.R
- Bioinformatics codes/GEO/15.scoressGSEA.R
- Bioinformatics codes/GEO/16.scoreTIDE.R
- Bioinformatics codes/GEO/17.immune cohort.R
- Bioinformatics codes/GEO/18.immune cohort.R
- Bioinformatics codes/GEO/2.clusterSurvival.R
- Bioinformatics codes/GEO/3.DEG.R
- Bioinformatics codes/GEO/4.venn.R
- Bioinformatics codes/GEO/5.immune.R
- Bioinformatics codes/GEO/6.immunelandsca.R
- Bioinformatics codes/GEO/6.pheatmap_translate.R
- Bioinformatics codes/GEO/7.estimate.R
- Bioinformatics codes/GEO/8.gsva.R
- Bioinformatics codes/GEO/9.ssGSEA.R
- Bioinformatics codes/single-cell/
- Bioinformatics codes/single-cell/._1.UMAP.R
- Bioinformatics codes/single-cell/._2.ligand-receptor.R
- Bioinformatics codes/single-cell/._3.ligand_receptor_nichenet.R
- Bioinformatics codes/single-cell/._4.scMetabolism.R
- Bioinformatics codes/single-cell/._5.metabolism.R
- Bioinformatics codes/single-cell/1.UMAP.R
- Bioinformatics codes/single-cell/2.ligand-receptor.R
- Bioinformatics codes/single-cell/3.ligand_receptor_nichenet.R
- Bioinformatics codes/single-cell/4.scMetabolism.R
- Bioinformatics codes/single-cell/5.metabolism.R
- Bioinformatics codes/TCGA/
- Bioinformatics codes/TCGA/._1.concensus cluster.R
- Bioinformatics codes/TCGA/._10.msi_cluster.R
- Bioinformatics codes/TCGA/._11.PCAscore.R
- Bioinformatics codes/TCGA/._12.scoreSur.R
- Bioinformatics codes/TCGA/._13.scoreimmune.R
- Bioinformatics codes/TCGA/._14.scoreMSI.R
- Bioinformatics codes/TCGA/._15.scoreEstimate.R
- Bioinformatics codes/TCGA/._16.scoreTMB.R
- Bioinformatics codes/TCGA/._2.clusterSurvival.R
- Bioinformatics codes/TCGA/._3.DEG.R
- Bioinformatics codes/TCGA/._4.GO.R
- Bioinformatics codes/TCGA/._5.KEGG.R
- Bioinformatics codes/TCGA/._6.immune.R
- Bioinformatics codes/TCGA/._7.immunelandsca.R
- Bioinformatics codes/TCGA/._7.pheatmap_translate.R
- Bioinformatics codes/TCGA/._8.estimate.R
- Bioinformatics codes/TCGA/._9.gsva.R
- Bioinformatics codes/TCGA/1.concensus cluster.R
- Bioinformatics codes/TCGA/10.msi_cluster.R
- Bioinformatics codes/TCGA/11.PCAscore.R
- Bioinformatics codes/TCGA/12.scoreSur.R
- Bioinformatics codes/TCGA/13.scoreimmune.R
- Bioinformatics codes/TCGA/14.scoreMSI.R
- Bioinformatics codes/TCGA/15.scoreEstimate.R
- Bioinformatics codes/TCGA/16.scoreTMB.R
- Bioinformatics codes/TCGA/2.clusterSurvival.R
- Bioinformatics codes/TCGA/3.DEG.R
- Bioinformatics codes/TCGA/4.GO.R
- Bioinformatics codes/TCGA/5.KEGG.R
- Bioinformatics codes/TCGA/6.immune.R
- Bioinformatics codes/TCGA/7.immunelandsca.R
- Bioinformatics codes/TCGA/7.pheatmap_translate.R
- Bioinformatics codes/TCGA/8.estimate.R
- Bioinformatics codes/TCGA/9.gsva.R
- GEO/
- GEO/._1.concensus cluster.R
- GEO/._10.PCAscore.R
- GEO/._11.scoreimmune.R
- GEO/._12.scoreTME.R
- GEO/._13.scoreSur.R
- GEO/._14.scoredmmri.R
- GEO/._15.scoressGSEA.R
- GEO/._16.scoreTIDE.R
- GEO/._2.clusterSurvival.R
- GEO/._3.DEG.R
- GEO/._4.venn.R
- GEO/._5.immune.R
- GEO/._6.immunelandsca.R
- GEO/._6.pheatmap_translate.R
- GEO/._7.estimate.R
- GEO/._8.gsva.R
- GEO/._9.ssGSEA.R
- GEO/1.concensus cluster.R
- GEO/10.PCAscore.R
- GEO/11.scoreimmune.R
- GEO/12.scoreTME.R
- GEO/13.scoreSur.R
- GEO/14.scoredmmri.R
- GEO/15.scoressGSEA.R
- GEO/16.scoreTIDE.R
- GEO/17.immune cohort.R
- GEO/18.immune cohort.R
- GEO/2.clusterSurvival.R
- GEO/3.DEG.R
- GEO/4.venn.R
- GEO/5.immune.R
- GEO/6.immunelandsca.R
- GEO/6.pheatmap_translate.R
- GEO/7.estimate.R
- GEO/8.gsva.R
- GEO/9.ssGSEA.R
- single-cell/
- single-cell/._1.UMAP.R
- single-cell/._2.ligand-receptor.R
- single-cell/._3.ligand_receptor_nichenet.R
- single-cell/._4.scMetabolism.R
- single-cell/._5.metabolism.R
- single-cell/1.UMAP.R
- single-cell/2.ligand-receptor.R
- single-cell/3.ligand_receptor_nichenet.R
- single-cell/4.scMetabolism.R
- single-cell/5.metabolism.R
