# Supplementary material for: ST6GAL1‐Mediated Sialylation Stabilizes PD‐L1 and Drives Immunosuppressive Tumor Microenvironment in Colorectal Cancer
Source: Adv Sci (Weinh). 2025 Aug 22;12(42):e06225. doi: 10.1002/advs.202406225 (PMC12622430; doi:10.1002/advs.202406225)
Supplement: Supplementary file 3 — Supporting Information [file ADVS-12-e06225-s002.zip › TCGA/1.concensus cluster.R]

title = getwd()
library(ConsensusClusterPlus)
rt = read.table(file = "TCGAEXP.txt", sep = "\t", header = T, check.names = F)


rt=as.matrix(rt)
rownames(rt)=rt[,1]
exp=rt[,2:ncol(rt)]
dimnames=list(rownames(exp),colnames(exp))
data=matrix(as.numeric(as.matrix(exp)),nrow=nrow(exp),dimnames=dimnames)
data=avereps(data)
data=data[rowMeans(data)>0.2,]

#聚类
results = ConsensusClusterPlus(data,
                               maxK = 9,
                               reps = 50,
                               title = title,
                               pItem = 0.8,
                               pFeature = 1,
                               clusterAlg = "km",  #km用于k-means算法，hc用于层次聚类
                               distance = "euclidean",
                               seed = 123456,
                               plot = "pdf")

#导出结果
clusterNum = 3
Cluster = results[[clusterNum]][["consensusClass"]]
write.table(Cluster, file = "cluster3.txt", sep = "\t", quote = F)
