# Supplementary material for: ST6GAL1‐Mediated Sialylation Stabilizes PD‐L1 and Drives Immunosuppressive Tumor Microenvironment in Colorectal Cancer
Source: Adv Sci (Weinh). 2025 Aug 22;12(42):e06225. doi: 10.1002/advs.202406225 (PMC12622430; doi:10.1002/advs.202406225)
Supplement: Supplementary file 3 — Supporting Information [file ADVS-12-e06225-s002.zip › TCGA/11.PCAscore.R]

expFile="interGeneExp.txt"     


data=read.table(expFile, header=T, sep="\t", check.names=F, row.names=1)
data=t(data)


pca=prcomp(data, scale=TRUE)
value=predict(pca)
PCAscore=value[,1]+value[,2]
PCAscore=as.data.frame(PCAscore)
scoreOut=rbind(id=colnames(PCAscore), PCAscore)
write.table(scoreOut, file="PCAscore.txt", sep="\t", quote=F, col.names=F)

data <- read.table("PCAscore_group.txt", sep = "\t", header = T, check.names = F, row.names = 1)
cluster <- read.table("cluster3.txt", sep = "\t", header = T, check.names = F, row.names = 1)

out <- cbind(data, cluster)

ggplot(data = out,aes(x = x, y = PCAscore, fill = x))+
  scale_fill_manual(values = c("#E7B800","#2E9FDF","#C6524A")) + 
  geom_violin(alpha=0.4, position = position_dodge(width = .75),
              size=0.8, color="black") + 
  geom_boxplot(notch = TRUE, outlier.size = -1, 
               color="black", lwd=0.8, alpha = 0.7)+ 
  geom_point(shape = 21, size=2, 
             position = position_jitterdodge(), 
             color="black", alpha=1)+ 
  theme_classic() +
  ylab(expression("PCAscore")) +
  xlab("cluster")  +
  theme(axis.ticks = element_line(size=0.2,color="black"),
        axis.ticks.length = unit(0.2,"cm"),
        legend.position = "none",
        axis.title = element_text(size = 12),
        axis.text = element_text(size = 10)) +
  stat_compare_means(method = "kruskal.test", label.y = max(out$PCAscore))
ggsave(filename = "PCAscore_cluster_39582.pdf", width = 5, height = 5)
