# Supplementary material for: ST6GAL1‐Mediated Sialylation Stabilizes PD‐L1 and Drives Immunosuppressive Tumor Microenvironment in Colorectal Cancer
Source: Adv Sci (Weinh). 2025 Aug 22;12(42):e06225. doi: 10.1002/advs.202406225 (PMC12622430; doi:10.1002/advs.202406225)
Supplement: Supplementary file 3 — Supporting Information [file ADVS-12-e06225-s002.zip › TCGA/12.scoreSur.R]

library(survival)
library(survminer)
scoreFile="PCAscore_group.txt"     
cliFile="time.txt"           

score=read.table(scoreFile, header=T, sep="\t", check.names=F, row.names=1)
sampleType=gsub("(.*?)\\_.*", "\\1", row.names(score))
score=cbind(score, sampleType)
rownames(score)=gsub("(.*?)\\_(.*?)", "\\2", rownames(score))
cli=read.table(cliFile, header=T, sep="\t", check.names=F, row.names=1)
colnames(cli)=c("futime", "fustat")
cli$futime=cli$futime/365


sameSample=intersect(row.names(score), row.names(cli))
data=cbind(cli[sameSample,,drop=F], score[sameSample,,drop=F])


res.cut=surv_cutpoint(data, time="futime", event="fustat", variables=c("PCAscore"))
cutoff=as.numeric(res.cut$cutpoint[1])
print(cutoff)
Type=ifelse(data[,"PCAscore"]<=cutoff, "Low", "High")
data$group=Type
outTab=rbind(id=colnames(data), data)
write.table(outTab, file="PCAscore_group.txt", sep="\t", quote=F, col.names=F)


data$group=factor(data$group, levels=c("Low", "High"))
diff=survdiff(Surv(futime, fustat) ~ group, data = data)
length=length(levels(factor(data[,"group"])))
pValue=1-pchisq(diff$chisq, df=length-1)
if(pValue<0.001){
  pValue="p<0.001"
}else{
  pValue=paste0("p=",sprintf("%.03f",pValue))
}
fit <- survfit(Surv(futime, fustat) ~ group, data = data)

bioCol=c("#E41A1C","#377EB8","#C6524A","#0066FF","#FF0000","#FF9900","#6E568C","#7CC767","#223D6C","#D20A13","#FFD121","#088247","#11AA4D")
bioCol=bioCol[1:length]
surPlot=ggsurvplot(fit, 
                   data=data,
                   conf.int=T,
                   pval=pValue,
                   pval.size=6,
                   legend.title="PCAscore",
                   legend.labs=levels(factor(data[,"group"])),
                   font.legend=12,
                   xlab="Time(years)",
                   break.time.by = 1,
                   palette = bioCol,
                   ggtheme = theme_light(),
                   surv.median.line = "hv",
                   risk.table=T,
                   ncensor.plot = TRUE,
                   cumevents=F,
                   risk.table.height=.3)


pdf(file="survival_7+_TCGA.pdf", onefile = FALSE, width=7, height=7)
print(surPlot)
dev.off()
