# Supplementary material for: ST6GAL1‐Mediated Sialylation Stabilizes PD‐L1 and Drives Immunosuppressive Tumor Microenvironment in Colorectal Cancer
Source: Adv Sci (Weinh). 2025 Aug 22;12(42):e06225. doi: 10.1002/advs.202406225 (PMC12622430; doi:10.1002/advs.202406225)
Supplement: Supplementary file 3 — Supporting Information [file ADVS-12-e06225-s002.zip › TCGA/14.scoreMSI.R]

library(plyr)
library(ggplot2)
library(ggpubr)
scoreFile="msiTCGA.txt"    
cliFile="OS信息.txt"            
trait="MSI"                    

score=read.table(scoreFile, header=T, sep="\t", check.names=F, row.names=1)
cli=read.table(cliFile, header=T, sep="\t", check.names=F, row.names=1)
sameSample=intersect(row.names(score), row.names(cli))
rt=cbind(score[sameSample,,drop=F], cli[sameSample,,drop=F])
rt <- score

bioCol=c("#E7B800","#2E9FDF","#C6524A","#6E568C","#7CC767","#223D6C","#D20A13","#FFD121","#088247","#11AA4D")
bioCol=bioCol[1:length(unique(rt[,trait]))]


rt1=rt[,c(trait, "group")]
colnames(rt1)=c("trait", "group")
df=as.data.frame(table(rt1))

df=ddply(df, .(group), transform, percent = Freq/sum(Freq) * 100)

df=ddply(df, .(group), transform, pos = (cumsum(Freq) - 0.5 * Freq))
df$label=paste0(sprintf("%.0f", df$percent), "%")
df$group=factor(df$group, levels=c("Low", "High"))

table7_2 <- matrix(c(64,34,155,17,48,188), nrow=3, ncol=2)
pvalue <- chisq.test(table7_2)$p.value 

p=ggplot(df, aes(x = factor(group), y = percent, fill = trait)) +
  geom_bar(position = position_stack(), stat = "identity", width = .7) +
  scale_fill_manual(values=bioCol)+
  xlab("PCAscore")+ ylab("Percent weight")+  guides(fill=guide_legend(title=trait))+
  geom_text(aes(label = label), position = position_stack(vjust = 0.5), size = 3) +
  
  theme_bw()+
  annotate(geom = "text",
           cex=6,
           x=1.5, y=105, 
           label=paste0("P ", ifelse(pvalue<0.001, "< 0.001", paste0("= ",round(pvalue,3)))), 
           color="black")+
  theme_classic()+
  theme(legend.position = "top",
        legend.text = element_text(size=12),
        axis.text = element_text(size=12),
        axis.title = element_text(size=12))
pdf(file="MSi_7+_PCA_TCGA.pdf", width=5, height=5)
print(p)
dev.off()


rt2=rt[,c(trait, "PCAscore")]
colnames(rt2)=c("trait", "PCAscore")
type=levels(factor(rt2[,"trait"]))
comp=combn(type, 2)
my_comparisons=list()
for(i in 1:ncol(comp)){my_comparisons[[i]]<-comp[,i]}

boxplot=ggboxplot(rt2, x="trait", y="PCAscore", fill="trait",
                  xlab=trait,
                  ylab="PCAscore",
                  legend.title=trait,
                  palette=bioCol
)+ 
  stat_compare_means(comparisons=my_comparisons)
pdf(file="boxplot.pdf",width=4,height=4.5)
print(boxplot)
dev.off()


ggplot(rt2,aes(x=trait, y=PCAscore),palette=bioCol) + 
  geom_boxplot(aes(color=trait),alpha=0,width=0.6)+
  
  geom_jitter(aes(color=trait),width = 0.2)+
  theme_bw()+
  stat_compare_means(comparisons=my_comparisons)+ 
  ylab('PCAscore')+
  guides(color=FALSE)+
  xlab('MSI-state')+
  scale_color_manual(values=bioCol)+
  theme(title = element_text(size = 20,colour = 'black'),
        plot.title = element_text(hjust = 0.5),
        axis.text.y = element_text(size = 11,colour = 'black'),
        axis.text.x = element_text(size = 11,colour = 'black'),
        axis.title.x = element_text(size = 15,colour = 'black'),
        axis.title.y = element_text(size = 15,colour = 'black'),
        strip.text.x = element_text(size = 15,colour = 'black'))
ggsave('boxplot.pdf')
