# Supplementary material for: ST6GAL1‐Mediated Sialylation Stabilizes PD‐L1 and Drives Immunosuppressive Tumor Microenvironment in Colorectal Cancer
Source: Adv Sci (Weinh). 2025 Aug 22;12(42):e06225. doi: 10.1002/advs.202406225 (PMC12622430; doi:10.1002/advs.202406225)
Supplement: Supplementary file 3 — Supporting Information [file ADVS-12-e06225-s002.zip › TCGA/16.scoreTMB.R]

library(limma)
library(estimate)
inputFile="MergeExp.txt"      

library(plyr)
library(ggplot2)
library(ggpubr)
data <- read.table("TMBgroup.txt", sep = "\t",header = T,check.names = F,row.names = 1)


data$group=factor(data$group, levels=c("Low", "High"))
group=levels(factor(data$group))
comp=combn(group,2)
my_comparisons=list()
for(i in 1:ncol(comp)){my_comparisons[[i]]<-comp[,i]}
data$TMB <- log2(data$TMB+1)


p <- ggplot(data, aes(x = group, y = TMB, color = group)) +
  geom_boxplot(outlier.color = NA) + 
  scale_color_manual(values = c("#E7B800","#2E9FDF")) +
  
  #two-sample Wilcoxon tests，
  stat_compare_means(paired = F, 
                     label.y = max(data$TMB)*1.1) + 
  
  theme_bw() + 
  theme(panel.grid =element_blank()) + 
  theme(panel.border = element_blank()) + 
  theme(axis.line = element_line(colour = "black")) + 
  xlab("Discovery Set") + 
  guides(color="none") 


p + geom_dotplot(binaxis = "y", 
                 binwidth = 0.5, 
                 dotsize = 0.12, 
                 
                 stackgroups = T, binpositions="all",
                 stackdir = "center")  
ggsave('TMB.pdf', width = 6.5, height = 6.5)

p + geom_point(aes(group = group),
               alpha=.3,
               size = 2,
               position="jitter") 
ggsave('TMB_7+_PCA_TCGA.pdf', width = 6.5, height = 6.5)

ggplot(data = data,aes(x = group, y = TMB, fill = group))+
  scale_fill_manual(values = c("#E7B800","#2E9FDF")) + 
  geom_violin(alpha=0.4, position = position_dodge(width = .75),
              size=0.8, color="black") +
  geom_boxplot(notch = TRUE, outlier.size = -1, 
               color="black", lwd=0.8, alpha = 0.7)+ 
  geom_point(shape = 21, size=2, 
             position = position_jitterdodge(), 
             color="black", alpha=1)+ 
  theme_classic() +
  ylab(expression("TMB")) +
  xlab("PCA group")  +
  theme(axis.ticks = element_line(size=0.2,color="black"),
        axis.ticks.length = unit(0.2,"cm"),
        legend.position = "none",
        axis.title = element_text(size = 12),
        axis.text = element_text(size = 10)) +
  stat_compare_means(method = "kruskal.test", label.y = max(data$TMB))
ggsave(filename = "TMB_7+_PCA_TCGA.pdf", width = 5, height = 5)
