# Supplementary material for: ST6GAL1‐Mediated Sialylation Stabilizes PD‐L1 and Drives Immunosuppressive Tumor Microenvironment in Colorectal Cancer
Source: Adv Sci (Weinh). 2025 Aug 22;12(42):e06225. doi: 10.1002/advs.202406225 (PMC12622430; doi:10.1002/advs.202406225)
Supplement: Supplementary file 3 — Supporting Information [file ADVS-12-e06225-s002.zip › TCGA/2.clusterSurvival.R]

library(survival)
library(survminer)

clusterFile="cluster3.txt"      
cliFile="time.txt"             


cluster=read.table(clusterFile, header=T, sep="\t", check.names=F, row.names=1)
cli=read.table(cliFile, header=T, sep="\t", check.names=F, row.names=1)
colnames(cli)=c("fustat", "futime")
cli$futime=cli$futime*30/365


sameSample=intersect(row.names(cluster), row.names(cli))
rt=cbind(cli[sameSample,,drop=F], cluster[sameSample,,drop=F])
colnames(rt)[3] = "cluster"


length=length(levels(factor(rt$cluster)))
diff=survdiff(Surv(futime, fustat) ~ cluster, data = rt)
pValue=1-pchisq(diff$chisq, df=length-1)
if(pValue<0.001){
	pValue="p<0.001"
}else{
	pValue=paste0("p=",sprintf("%.03f",pValue))
}
fit <- survfit(Surv(futime, fustat) ~ cluster, data = rt)
#print(surv_median(fit))


bioCol=c("#E7B800","#2E9FDF","#C6524A","#0066FF","#FF0000","#FF9900","#6E568C","#7CC767","#223D6C","#D20A13","#FFD121","#088247","#11AA4D")
bioCol=bioCol[1:length]
surPlot=ggsurvplot(fit, 
		           data=rt,
		           conf.int=T,
		           pval=pValue,
		           pval.size=6,
		           legend.title="Cluster",
		           legend.labs=levels(factor(rt[,"cluster"])),
		           font.legend=10,
		           xlab="Time(years)",
		           ylab="Overall survival",
		           break.time.by = 1,
		           palette = bioCol,
		           ggtheme = theme_light(),
		           surv.median.line = "hv",
		           risk.table=T,
		           ncensor.plot = TRUE,
		           cumevents=F,
		           risk.table.height=.3)
pdf(file="survival.pdf",onefile = FALSE,width=7,height=6)
print(surPlot)
dev.off()
