# Supplementary material for: ST6GAL1‐Mediated Sialylation Stabilizes PD‐L1 and Drives Immunosuppressive Tumor Microenvironment in Colorectal Cancer
Source: Adv Sci (Weinh). 2025 Aug 22;12(42):e06225. doi: 10.1002/advs.202406225 (PMC12622430; doi:10.1002/advs.202406225)
Supplement: Supplementary file 3 — Supporting Information [file ADVS-12-e06225-s002.zip › TCGA/4.GO.R]

library("clusterProfiler")
library("org.Hs.eg.db")
library("enrichplot")
library("ggplot2")

pvalueFilter=0.05       
qvalueFilter=0.05       


colorSel="qvalue"
if(qvalueFilter>0.05){
  colorSel="pvalue"
}


rt=read.table("intersectgenes.txt", header=F, sep="\t", check.names=F)     


genes=unique(as.vector(rt[,1]))
entrezIDs=mget(genes, org.Hs.egSYMBOL2EG, ifnotfound=NA)
entrezIDs=as.character(entrezIDs)
gene=entrezIDs[entrezIDs!="NA"]       
write.table(gene,"gene.txt",sep = "\t", quote = F)
gene <- read.table("gene.txt", sep = "\t", check.names = F, header = T, row.names = 1)
gene <- as.vector(gene[,1])

kk=enrichGO(gene=gene, OrgDb=org.Hs.eg.db, pvalueCutoff=1, qvalueCutoff=1, ont="all", readable=T)
GO=as.data.frame(kk)
GO=GO[(GO$pvalue<pvalueFilter & GO$qvalue<qvalueFilter),]

write.table(GO, file="GO.txt", sep="\t", quote=F, row.names = F)


showNum=10
if(nrow(GO)<30){
  showNum=nrow(GO)
}


pdf(file="barplot GO.pdf", width=18, height=12)
bar=barplot(kk, drop=TRUE, showCategory=showNum, split="ONTOLOGY", color=colorSel) + facet_grid(ONTOLOGY~., scale='free')
print(bar)
dev.off()


pdf(file="bubble GO.pdf", width=18, height=12)
bub=dotplot(kk, showCategory=showNum, orderBy="GeneRatio", split="ONTOLOGY", color=colorSel) + facet_grid(ONTOLOGY~., scale='free')
print(bub)
dev.off()


library(openxlsx)
library(ggplot2)
library(stringr)
library(enrichplot)
library(clusterProfiler)
library(GOplot)
library(DOSE)
library(ggnewscale)
library(topGO)
library(circlize)
library(ComplexHeatmap)

info <- read.table("info.txt",sep = "\t", header = T, check.names = F)
genedata<-data.frame(ID=info$id,logFC=info$logFC)
write.table(kk$ONTOLOGY, file = "GO_ONTOLOGYs.txt", 
            append = FALSE, quote = TRUE, sep = " ",
            eol = "\n", na = "NA", dec = ".", row.names = TRUE,
            col.names = TRUE, qmethod = c("escape", "double"),
            fileEncoding = "")

GOplotIn_BP<-kk[1:10,c(2,3,7,9)] 
GOplotIn_CC<-kk[2103:2112,c(2,3,7,9)]
GOplotIn_MF<-kk[2410:2419,c(2,3,7,9)]
GOplotIn_BP$geneID <-str_replace_all(GOplotIn_BP$geneID,'/',',') 
GOplotIn_CC$geneID <-str_replace_all(GOplotIn_CC$geneID,'/',',')
GOplotIn_MF$geneID <-str_replace_all(GOplotIn_MF$geneID,'/',',')
names(GOplotIn_BP)<-c('ID','Term','adj_pval','Genes')
names(GOplotIn_CC)<-c('ID','Term','adj_pval','Genes')
names(GOplotIn_MF)<-c('ID','Term','adj_pval','Genes')
GOplotIn_BP$Category = "BP"
GOplotIn_CC$Category = "CC"
GOplotIn_MF$Category = "MF"
circ_BP<-GOplot::circle_dat(GOplotIn_BP,genedata) 
circ_CC<-GOplot::circle_dat(GOplotIn_CC,genedata) 
circ_MF<-GOplot::circle_dat(GOplotIn_MF,genedata) 
chord_BP<-chord_dat(data = circ_BP,genes = genedata) 
chord_CC<-chord_dat(data = circ_CC,genes = genedata) 
chord_MF<-chord_dat(data = circ_MF,genes = genedata) 
GOChord(data = chord_BP,
        title = 'GO-Biological Process',space = 0.01,
        limit = c(1,1),gene.order = 'logFC',gene.space = 0.25,gene.size = 5,
        lfc.col = c('red','white','blue'), #上下调基因颜色
        process.label = 10) 
GOChord(data = chord_CC,title = 'GO-Cellular Component',space = 0.01,
        limit = c(1,1),gene.order = 'logFC',gene.space = 0.25,gene.size = 5,
        lfc.col = c('red','white','blue'), 
        process.label = 10) 
GOChord(data = chord_MF,title = 'GO-Mollecular Function',space = 0.01,
        limit = c(1,1),gene.order = 'logFC',gene.space = 0.25,gene.size = 5,
        lfc.col = c('red','white','blue'), 
        process.label = 10)
