# Supplementary material for: ST6GAL1‐Mediated Sialylation Stabilizes PD‐L1 and Drives Immunosuppressive Tumor Microenvironment in Colorectal Cancer
Source: Adv Sci (Weinh). 2025 Aug 22;12(42):e06225. doi: 10.1002/advs.202406225 (PMC12622430; doi:10.1002/advs.202406225)
Supplement: Supplementary file 3 — Supporting Information [file ADVS-12-e06225-s002.zip › TCGA/5.KEGG.R]

library("clusterProfiler")
library("org.Hs.eg.db")
library("enrichplot")
library("ggplot2")

pvalueFilter=0.05         
qvalueFilter=0.05        


colorSel="qvalue"
if(qvalueFilter>0.05){
  colorSel="pvalue"
}

       
rt=read.table("intersectgenes.txt", header=F, sep="\t", check.names=F)     


genes=unique(as.vector(rt[,1]))
entrezIDs=mget(genes, org.Hs.egSYMBOL2EG, ifnotfound=NA)
entrezIDs=as.character(entrezIDs)
rt=data.frame(genes, entrezID=entrezIDs)
gene=entrezIDs[entrezIDs!="NA"]       


kk <- enrichKEGG(gene=gene, organism="hsa", pvalueCutoff=1, qvalueCutoff=1)
KEGG=as.data.frame(kk)
KEGG$geneID=as.character(sapply(KEGG$geneID,function(x)paste(rt$genes[match(strsplit(x,"/")[[1]],as.character(rt$entrezID))],collapse="/")))
KEGG=KEGG[(KEGG$pvalue<pvalueFilter & KEGG$qvalue<qvalueFilter),]

write.table(KEGG, file="KEGG.txt", sep="\t", quote=F, row.names = F)


showNum=30
if(nrow(KEGG)<showNum){
  showNum=nrow(KEGG)
}


pdf(file="barplot.pdf", width=9, height=7)
barplot(kk, drop=TRUE, showCategory=showNum, color=colorSel)
dev.off()


pdf(file="bubble.pdf", width = 9, height = 7)
dotplot(kk, showCategory=showNum, orderBy="GeneRatio", color=colorSel)
dev.off()


info <- read.table("info.txt", sep = "\t", header = T, check.names = F)
genelist1 <- info$logFC
names(genelist1) <- info$id
genelist1 <- sort(genelist1, decreasing = TRUE)
cnetplot(kk, foldChange = genelist1, 
         colorEdge = T, 
         categorySize = "pvalue",
         circular = T 
)
