# Supplementary material for: ST6GAL1‐Mediated Sialylation Stabilizes PD‐L1 and Drives Immunosuppressive Tumor Microenvironment in Colorectal Cancer
Source: Adv Sci (Weinh). 2025 Aug 22;12(42):e06225. doi: 10.1002/advs.202406225 (PMC12622430; doi:10.1002/advs.202406225)
Supplement: Supplementary file 3 — Supporting Information [file ADVS-12-e06225-s002.zip › TCGA/6.immune.R]

devtools::install_github('dviraran/xCell')
library(xCell)

expr <- read.table("tcgaMatrix.txt", sep = "\t", check.names = F, header = T,row.names = 1)
a <- xCellAnalysis(expr)
a <- t(a)
write.table(a,"xCell.txt", sep = "\t", quote = F)

library(devtools)
install_github("https://github.com/GfellerLab/EPIC")
library(EPIC)
b <- EPIC(expr)
b <- b$mRNAProportions
write.table(b,"EPIC.txt", sep = "\t", quote = F)

install_github("ebecht/MCPcounter",ref="master", subdir="Source")
library(tibble)
library(dplyr)
library(tidyr)

library(MCPcounter)
probesets=read.table(curl("http://raw.githubusercontent.com/ebecht/MCPcounter/master/Signatures/probesets.txt"),
                     sep="\t",stringsAsFactors=FALSE,colClasses="character")
genes=read.table(curl("http://raw.githubusercontent.com/ebecht/MCPcounter/master/Signatures/genes.txt"),
                 sep="\t",stringsAsFactors=FALSE,header=TRUE,colClasses="character",check.names=FALSE)
c<- MCPcounter.estimate(expr,featuresType=c("HUGO_symbols")[1],
                              probesets=probesets,
                              genes=genes)
c <- t(c)
write.table(c,"MCPcounter.txt", sep = "\t", quote = F)
