# Supplementary material for: ST6GAL1‐Mediated Sialylation Stabilizes PD‐L1 and Drives Immunosuppressive Tumor Microenvironment in Colorectal Cancer
Source: Adv Sci (Weinh). 2025 Aug 22;12(42):e06225. doi: 10.1002/advs.202406225 (PMC12622430; doi:10.1002/advs.202406225)
Supplement: Supplementary file 3 — Supporting Information [file ADVS-12-e06225-s002.zip › TCGA/7.immunelandsca.R]

library(RColorBrewer)
library(circlize)
library(gplots)
library(viridis)
library(oompaBase)


standarize.fun <- function(indata=NULL, halfwidth=NULL, centerFlag=T, scaleFlag=T) {  
  outdata=t(scale(t(indata), center=centerFlag, scale=scaleFlag))
  if (!is.null(halfwidth)) {
    outdata[outdata>halfwidth]=halfwidth
    outdata[outdata<(-halfwidth)]= -halfwidth
  }
  return(outdata)
}


hmdat <- read.table("input.txt", sep = "\t",row.names = 1,check.names = F,stringsAsFactors = F,header = T)


risk <- read.table("cluster3.txt",sep = "\t",row.names = 1,check.names = F,stringsAsFactors = F,header = T)

dim(hmdat)
hmdat[1:3,1:3]
dim(risk)
head(risk)


type <- read.table("type.txt", sep = "\t",check.names = F,header = T,row.names = 1)
head(type)

comsam <- intersect(rownames(risk),rownames(hmdat))
hmdat <- hmdat[comsam,]
risk <- risk[comsam,,drop = F]
dim(hmdat)


immMethod <- type$Methods 


library(pheatmap)


methods.col <- brewer.pal(n = length(unique(immMethod)),name = "Paired")


annCol <- data.frame(Stage = risk$stage,
                     
                     Cluster = risk$cluster,
                     
                     row.names = rownames(risk),
                     stringsAsFactors = F)


annRow <- data.frame(Methods = factor(immMethod,levels = unique(immMethod)),
                     row.names = colnames(hmdat),
                     stringsAsFactors = F)


annColors <- list(Methods = c( 
                              "ssGSEA" = methods.col[4],
                              "MCPcounter" = methods.col[1],
                              "xCell" = methods.col[2],
                              "EPIC" = methods.col[3]),
                  
                  "RiskScore" = greenred(64), 
                  "RiskType" = c("High" = "red","Low" = "blue"))


indata <- t(hmdat)
indata <- indata[,colSums(indata) > 0] 
plotdata <- standarize.fun(indata,halfwidth = 2)


samorder <- rownames(risk[order(risk$cluster),])


pheatmap::pheatmap(mat = as.matrix(plotdata[,samorder]), 
                   border_color = NA, 
                   color = bluered(64), 
                   cluster_rows = F, 
                   cluster_cols = F, 
                   show_rownames = T, 
                   show_colnames = F, 
                   annotation_col = annCol[samorder,,drop = F], 
                   annotation_row = annRow, 
                   annotation_colors = annColors, 
                   gaps_col = table(annCol$RiskType)[2], 
                   gaps_row = cumsum(table(annRow$Methods)), 
                   cellwidth = 0.8, 
                   cellheight = 10, 
                   filename = "immune heatmap by pheatmap.pdf")

#########complex####

library(ComplexHeatmap) 

source("pheatmap_translate.R") 

ht_opt$message = FALSE


annCol <- data.frame(Cluster = risk$cluster,
                     Stage = risk$stage,
                     
                     
                     row.names = rownames(risk),
                     stringsAsFactors = F)
annRow <- data.frame(row.names = colnames(hmdat),
                     Methods = factor(immMethod,levels = unique(immMethod)),
                     stringsAsFactors = F)

annColors <- list(
                  "Cluster" = c("C1" = "red","C2" = "blue", "C3" = "purple"))

indata <- t(hmdat)
indata <- indata[,colSums(indata) > 0]
plotdata <- standarize.fun(indata,halfwidth = 2)


samorder <- rownames(risk[order(risk$cluster),])


plotdata1 <- plotdata[rownames(annRow[which(annRow$Methods == "ssGSEA"),,drop = F]),]
plotdata2 <- plotdata[rownames(annRow[which(annRow$Methods == "MCPcounter"),,drop = F]),]
plotdata3 <- plotdata[rownames(annRow[which(annRow$Methods == "xCell"),,drop = F]),]
plotdata4 <- plotdata[rownames(annRow[which(annRow$Methods == "EPIC"),,drop = F]),]


hm1 <- pheatmap(mat = as.matrix(plotdata1[,samorder]),
                border_color = NA,
               
                cluster_rows = F,
                cluster_cols = F,
                show_rownames = T,
                show_colnames = F,
                annotation_col = annCol[samorder,,drop = F],
                annotation_colors = annColors,
                cellwidth = 0.8,
                cellheight = 10,
                
                name = "ssGSEA") 

hm2 <- pheatmap(mat = as.matrix(plotdata2[,samorder]),
                border_color = NA,
                color = greenred(64), 
                cluster_rows = F,
                cluster_cols = F,
                show_rownames = T,
                show_colnames = F,
                cellwidth = 0.8,
                cellheight = 10,
                gaps_col = table(annCol$Cluster)[3],
                name = "MCPcounter")

hm3 <- pheatmap(mat = as.matrix(plotdata3[,samorder]),
                border_color = NA,
                color = blueyellow(64), 
                cluster_rows = F,
                cluster_cols = F,
                show_rownames = T,
                show_colnames = F,
                cellwidth = 0.8,
                cellheight = 10,
                gaps_col = table(annCol$Cluster)[3],
                name = "xCell")

hm4 <- pheatmap(mat = as.matrix(plotdata4[,samorder]),
                border_color = NA,
                color = bluered(64), 
                cluster_rows = F,
                cluster_cols = F,
                show_rownames = T,
                show_colnames = F,
                cellwidth = 0.8,
                cellheight = 10,
                gaps_col = table(annCol$Cluster)[3],
                name = "EPIC")

hm5 <- pheatmap(mat = as.matrix(plotdata5[,samorder]),
                border_color = NA,
                color = inferno(64), 
                cluster_rows = F,
                cluster_cols = F,
                show_rownames = T,
                show_colnames = F,
                cellwidth = 0.8,
                cellheight = 10,
                gaps_col = table(annCol$RiskType)[2],
                name = "MCPCOUNTER")

hm6 <- pheatmap(mat = as.matrix(plotdata6[,samorder]),
                border_color = NA,
                color = viridis(64), 
                cluster_rows = F,
                cluster_cols = F,
                show_rownames = T,
                show_colnames = F,
                cellwidth = 0.8,
                cellheight = 10,
                gaps_col = table(annCol$RiskType)[2],
                name = "XCELL")

hm7 <- pheatmap(mat = as.matrix(plotdata7[,samorder]),
                border_color = NA,
                color = magma(64), 
                cluster_rows = F,
                cluster_cols = F,
                show_rownames = T,
                show_colnames = F,
                cellwidth = 0.8,
                cellheight = 10,
                gaps_col = table(annCol$RiskType)[2],
                name = "EPIC")

pdf("immune heatmap by ComplexHeatmap.pdf", width = 15,height = 20) 
draw(hm1 %v% hm2 %v% hm3 %v% hm4, 
     heatmap_legend_side = "bottom", 
     annotation_legend_side = "bottom") 
invisible(dev.off())
