# Supplementary material for: ST6GAL1‐Mediated Sialylation Stabilizes PD‐L1 and Drives Immunosuppressive Tumor Microenvironment in Colorectal Cancer
Source: Adv Sci (Weinh). 2025 Aug 22;12(42):e06225. doi: 10.1002/advs.202406225 (PMC12622430; doi:10.1002/advs.202406225)
Supplement: Supplementary file 3 — Supporting Information [file ADVS-12-e06225-s002.zip › Bioinformatics codes/GEO/11.scoreimmune.R]

library(corrplot)
scoreFile="PCAscore_group.txt"         
immFile="data.txt"      

score=read.table(scoreFile, header=T, sep="\t", check.names=F, row.names=1)


immune=read.table(immFile, header=T, sep="\t", check.names=F, row.names=1)
immune=t(immune)


sameSample=intersect(row.names(score), row.names(immune))
data=cbind(score[sameSample,,drop=F], immune[sameSample,,drop=F])


M=cor(data)
res1=cor.mtest(data, conf.level = 0.95)


pdf(file="correlation_7+_PCA_39582.pdf", width=20, height=20)
corrplot(M,
         order="original",
         type = "upper",
         tl.pos = "ls",
         tl.col="black",
         tl.cex=0.8, pch=T,
         insig = "label_sig",
         pch.cex = 1.6,
         sig.level=0.05,
         number.cex = 1,
         col=colorRampPalette(c("#E41A1C", "white", "#377EB8"))(50),)
corrplot(M,
  add=TRUE, 
  type="lower", 
  method="number",
  order="AOE", 
  col="black",
  diag=FALSE,
  tl.pos="n", 
  cl.pos="n")

dev.off()
