# Supplementary material for: ST6GAL1‐Mediated Sialylation Stabilizes PD‐L1 and Drives Immunosuppressive Tumor Microenvironment in Colorectal Cancer
Source: Adv Sci (Weinh). 2025 Aug 22;12(42):e06225. doi: 10.1002/advs.202406225 (PMC12622430; doi:10.1002/advs.202406225)
Supplement: Supplementary file 3 — Supporting Information [file ADVS-12-e06225-s002.zip › Bioinformatics codes/GEO/12.scoreTME.R]

library(reshape2)
library(ggplot2)
library(ggpubr)
library(tidyverse)


# phenotype data
pdata <- read.table("PCAscore_group.txt", header = T, sep = "\t")
head(pdata)

# signature
(load("signature.RData"))

# expression set
eset <- read.table("geneMatrix.txt", sep = "\t", check.names = F, header = T, row.names = 1)
eset[1:3, 1:3]


pdata <- pdata[pdata$ID%in%colnames(eset),]
dim(pdata)
eset <- eset[,colnames(eset)%in%pdata$ID]
dim(eset)


mingenecounts <- 2
print(lapply(signature,function(x) summary(x%in%rownames(eset))))

signature <- signature[lapply(signature,function(x) sum(x%in%rownames(eset)==TRUE)) >= mingenecounts]

goi <- names(signature)

print(goi)


for (sig in goi) {
  pdata[, sig] <- NA
  genes <- signature[[sig]]
  genes <- genes[genes %in% rownames(eset)]
  tmp <- eset[genes, , drop=FALSE]
  
  pc <- prcomp(t(tmp),retx=TRUE)
  pdata[, sig] <- pc$x[,1] * sign(cor(pc$x[,1], colMeans(tmp)))
}

head(pdata)


colnames(pdata) <- sub("APM","Antigen_processing_machinery",
                       colnames(pdata))
colnames(pdata) <- sub("DDR","DNA_damage_response",
                       colnames(pdata))


pdata$TMEscore <- pdata$TMEscoreA - pdata$TMEscoreB


pdata[,3:ncol(pdata)] <- scale(pdata[,3:ncol(pdata)],scale = T,center = T)


pdata <- pdata[,c(1,2,ncol(pdata),3:c(ncol(pdata)-1))]
head(pdata)


pdata_melt <- melt(pdata,
                   id.vars = c("ID","group"),
                   variable.name ="Signature",
                   value.name = "Signature_score")


write.csv(pdata_melt, "very_easy_input.csv", row.names = F, quote = F)


pdata_melt <- read.csv("very_easy_input.csv", header = T)
head(pdata_melt)


c <- ggplot(pdata_melt,
            aes(x=Signature, y=Signature_score, 
                fill = group  
                )) + 
  geom_boxplot(notch = F, alpha = 0.95, 
               outlier.shape = 16,
               outlier.colour = "black",
               outlier.size = 0.65) +

  scale_fill_manual(values= c("#E7B800","#2E9FDF")) +
  
  theme_classic() +
  theme(axis.text.x = element_text(angle = 60, hjust = 1,size = 10), 
        axis.text.y = element_text(angle = 90, size = 12),
        axis.title.y = element_text(angle = 90, size = 15)) +
  theme(legend.position = "top")


c + stat_compare_means(aes(label = paste0("p = ", ..p.format..)))


p <- c + stat_compare_means(label = "p.signif")
p

ggsave(p, filename = "TME-relevant-sigature-boxplot_7+_PCA_39582.pdf", width = 13, height = 6)
