# Supplementary material for: ST6GAL1‐Mediated Sialylation Stabilizes PD‐L1 and Drives Immunosuppressive Tumor Microenvironment in Colorectal Cancer
Source: Adv Sci (Weinh). 2025 Aug 22;12(42):e06225. doi: 10.1002/advs.202406225 (PMC12622430; doi:10.1002/advs.202406225)
Supplement: Supplementary file 3 — Supporting Information [file ADVS-12-e06225-s002.zip › Bioinformatics codes/GEO/15.scoressGSEA.R]

library(reshape2)
library(ggpubr)
library(limma)
library(GSEABase)
library(GSVA)
expFile="tcgaMatrix.txt"           
gmtFile="immune.gmt"          
clusterFile="PCAscore_group.txt"       

rt=read.table(expFile, header=T, sep="\t", check.names=F)
rt=as.matrix(rt)
rownames(rt)=rt[,1]
exp=rt[,2:ncol(rt)]
dimnames=list(rownames(exp),colnames(exp))
data=matrix(as.numeric(as.matrix(exp)),nrow=nrow(exp),dimnames=dimnames)
data=avereps(data)


geneSets=getGmt(gmtFile, geneIdType=SymbolIdentifier())


ssgseaScore=gsva(data, geneSets, method='ssgsea', kcdf='Gaussian', abs.ranking=TRUE)

normalize=function(x){
  return((x-min(x))/(max(x)-min(x)))}
ssgseaScore=normalize(ssgseaScore)

ssgseaOut=rbind(id=colnames(ssgseaScore), ssgseaScore)
write.table(ssgseaOut,file="ssGSEA.result.txt",sep="\t",quote=F,col.names=F)


cluster=read.table(clusterFile, header=T, sep="\t", check.names=F, row.names=1)

ssgseaScore <- read.table("ssGSEA.result.txt", sep = "\t", header = T, check.names = F, row.names = 1)

ssgseaScore=t(ssgseaScore)

sameSample=intersect(row.names(ssgseaScore), row.names(cluster))
ssgseaScore=ssgseaScore[sameSample,,drop=F]
cluster=cluster[sameSample,,drop=F]
scoreCluster=cbind(ssgseaScore, cluster)


data=melt(scoreCluster, id.vars=c("group"))
colnames(data)=c("group", "Immune", "Fraction")


bioCol=c("#E41A1C","#377EB8","#FF0000","#6E568C","#7CC767","#223D6C","#D20A13","#FFD121","#088247","#11AA4D")
bioCol=bioCol[1:length(levels(factor(data[,"group"])))]
p=ggboxplot(data, x="Immune", y="Fraction",  
            ylab="Immune infiltration",
            xlab="",
            legend.title="group",
            fill = "group",
            palette = c("#0066FF","#FF9900","#FF0000","#6E568C"))
p=p+rotate_x_text(50)
pdf(file="boxplot.pdf", width=8, height=6.5)                         
p+stat_compare_means(aes(group=group),symnum.args=list(cutpoints = c(0, 0.001, 0.01, 0.05, 1), symbols = c("***", "**", "*", "ns")),label = "p.signif")
dev.off()


c=ggplot(data,
         aes( x=Immune, y=Fraction, fill=group))+
  geom_boxplot(notch = F, alpha = 0.95, 
               outlier.shape = 16,
               outlier.colour = "black", 
               outlier.size = 0.65) +
  scale_fill_manual(values= c("#E7B800","#2E9FDF")) +
  theme_classic() +
  theme(axis.text.x = element_text(angle = 60, hjust = 1,size = 10), 
        axis.text.y = element_text(angle = 90, size = 12),
        axis.title.y = element_text(angle = 90, size = 15)) +
  theme(legend.position = "top")

c + stat_compare_means(aes(label = paste0("p = ", ..p.format..)))


p <- c + stat_compare_means(label = "p.signif")
p

ggsave(p, filename = "PCA_ssGSEA_39582.pdf", width = 13, height = 6)
