# Supplementary material for: ST6GAL1‐Mediated Sialylation Stabilizes PD‐L1 and Drives Immunosuppressive Tumor Microenvironment in Colorectal Cancer
Source: Adv Sci (Weinh). 2025 Aug 22;12(42):e06225. doi: 10.1002/advs.202406225 (PMC12622430; doi:10.1002/advs.202406225)
Supplement: Supplementary file 3 — Supporting Information [file ADVS-12-e06225-s002.zip › Bioinformatics codes/GEO/16.scoreTIDE.R]

library(pheatmap)


dat <- read.table(file = "tcgaMatrix.txt", sep = "\t", row.names = 1 ,header = T,stringsAsFactors = F,check.names = F)
dat[1:3, 1:3]

TIDE <- dat

TIDE <- sweep(TIDE,2, apply(TIDE,2,median,na.rm=T))
TIDE <- sweep(TIDE,1, apply(TIDE,1,median,na.rm=T))
write.table(TIDE,"TIDE_input.self_subtract",sep = "\t",row.names = T,col.names = NA,quote = F)

ann <- read.table("PCAscore_group.txt", sep = "\t",row.names = 1,header = T,stringsAsFactors = F,check.names = F)
head(ann)
table(ann$group)


library(limma)
library(ggpubr)
tideFile="tide_out.txt"          
riskFile="PCAscore_group.txt"      

tide=read.table(tideFile, header=T, sep="\t", check.names=F, row.names=1)
group=sapply(strsplit(row.names(tide),"\\-"), "[", 4)
group=sapply(strsplit(group,""), "[", 1)
group=gsub("2", "1", group)
tide=tide[group==0,,drop=F]
row.names(tide)=gsub("(.*?)\\-(.*?)\\-(.*?)\\-(.*?)\\-.*", "\\1\\-\\2\\-\\3", row.names(tide))
tide=avereps(tide)


risk=read.table(riskFile, header=T, sep="\t", check.names=F, row.names=1)


sameSample=intersect(row.names(tide), row.names(risk))
tide=tide[sameSample, "TIDE", drop=F]
risk=risk[sameSample, "group", drop=F]
data=cbind(tide, risk)


data$group=ifelse(data$group=="High", "High", "Low")
group=levels(factor(data$group))
data$group=factor(data$group, levels=c("Low", "High"))
group=levels(factor(data$group))
comp=combn(group,2)
my_comparisons=list()
for(i in 1:ncol(comp)){my_comparisons[[i]]<-comp[,i]}


gg1=ggviolin(data, x="group", y="TIDE", fill = "group", 
             xlab="", ylab="TIDE",
             palette=c("#E7B800","#2E9FDF"),
             legend.title="group",
             add = "boxplot", add.params = list(fill="white"))+ 
  stat_compare_means(comparisons = my_comparisons,symnum.args=list(cutpoints = c(0, 0.001, 0.01, 0.05, 1), symbols = c("***", "**", "*", "ns")),label = "p.signif")


pdf(file="TIDE.pdf", width=6, height=5)
print(gg1)
dev.off()

ggplot(data = data,aes(x = group, y = TIDE, fill = group))+
  scale_fill_manual(values = c("#E7B800","#2E9FDF","#C6524A")) + 
  geom_violin(alpha=0.4, position = position_dodge(width = .75),
              size=0.8, color="black") + # 边框线黑色
  geom_boxplot(notch = TRUE, outlier.size = -1, 
               color="black", lwd=0.8, alpha = 0.7)+ # 背景色透明化
  geom_point(shape = 21, size=2, 
             position = position_jitterdodge(), 
             color="black", alpha=1)+ # 边框线黑色
  theme_classic() +
  ylab(expression("Tide score")) +
  xlab("PCA group")  +
  theme(axis.ticks = element_line(size=0.2,color="black"),
        axis.ticks.length = unit(0.2,"cm"),
        legend.position = "none",
        axis.title = element_text(size = 12),
        axis.text = element_text(size = 10)) +
  stat_compare_means(method = "kruskal.test", label.y = max(data$TIDE))
ggsave(filename = "TIDE_7+_PCA_39582.pdf", width = 5, height = 5)
