# Supplementary material for: ST6GAL1‐Mediated Sialylation Stabilizes PD‐L1 and Drives Immunosuppressive Tumor Microenvironment in Colorectal Cancer
Source: Adv Sci (Weinh). 2025 Aug 22;12(42):e06225. doi: 10.1002/advs.202406225 (PMC12622430; doi:10.1002/advs.202406225)
Supplement: Supplementary file 3 — Supporting Information [file ADVS-12-e06225-s002.zip › Bioinformatics codes/GEO/17.immune cohort.R]

a <- read.table("merge.txt", sep = "\t",header = T,check.names = F,row.names = 1)
b <- read.table("clinical_merge.txt", sep= "\t", check.names = F, header = T,row.names = 1)

c <- t(a)

samesample <- intersect(rownames(c),rownames(b))

c <- c[samesample,,drop=F]
b <- b[samesample,,drop=F]

c <- t(c)

write.table(c,file = "mergeExp.txt", sep = "\t",quote = F)

gene <- read.table("gene.txt",sep = "\t",check.names = F,header = T)
samegene <- intersect(rownames(c),gene$genes)
d <- c[samegene,,drop=F]
write.table(d,file = "GlyExp.txt",sep = "\t",quote = F)

a <- read.table("GlyExp.txt", sep = "\t",check.names = F,row.names = 1,header = T)
genes <- read.table("intersectGenes.txt",sep = "\t",check.names = F)

samesample <- intersect(rownames(a),genes$V1)
a <- a[samesample,,drop=F]

write.table(a,file = "exp.txt",sep = "\t",quote = F)
