# Supplementary material for: ST6GAL1‐Mediated Sialylation Stabilizes PD‐L1 and Drives Immunosuppressive Tumor Microenvironment in Colorectal Cancer
Source: Adv Sci (Weinh). 2025 Aug 22;12(42):e06225. doi: 10.1002/advs.202406225 (PMC12622430; doi:10.1002/advs.202406225)
Supplement: Supplementary file 3 — Supporting Information [file ADVS-12-e06225-s002.zip › Bioinformatics codes/GEO/18.immune cohort.R]

library(ggalluvial)

#定义足够多的颜色，后面从这里选颜色
mycol <- rep(c("#223D6C","#D20A13","#FFD121","#088247","#11AA4D","#58CDD9","#7A142C","#5D90BA","#029149","#431A3D","#91612D","#6E568C","#E0367A","#D8D155","#64495D","#7CC767"),2)

df $seurat_cluster <- paste0('C', df$seurat_cluster)
brewer.pal(9,'Greys')
col<-colorRampPalette(c("#8D8D8D","#252525"))
mycol <- col(30)


#格式转换
UCB_lodes <- to_lodes_form(df[,1:ncol(df)],
                           axes = 1:ncol(df),
                           id = "Cohort")
dim(UCB_lodes)

head(UCB_lodes)
tail(UCB_lodes)

ggplot(UCB_lodes,
       aes(x = x, stratum = stratum, alluvium = Cohort,
           fill = stratum, label = stratum)) +
  scale_x_discrete(expand = c(0, 0)) + 
  geom_flow(width = 1/8) + #线跟方块间空隙的宽窄
  geom_stratum(alpha = .9,width = 1/10) + #方块的透明度、宽度
  geom_text(stat = "stratum", size = 3,color="darkred") + #文字大小、颜色
  
  #不喜欢默认的配色方案，用前面自己写的配色方案
  scale_fill_manual(values = mycol) +
  
  xlab("") + ylab("") +
  theme_bw() + #去除背景色
  theme(panel.grid =element_blank()) + #去除网格线
  theme(panel.border = element_blank()) + #去除外层边框
  theme(axis.line = element_blank(),axis.ticks = element_blank(),axis.text = element_blank()) + #去掉坐标轴
  ggtitle("")+
  guides(fill = FALSE) 
