# Supplementary material for: ST6GAL1‐Mediated Sialylation Stabilizes PD‐L1 and Drives Immunosuppressive Tumor Microenvironment in Colorectal Cancer
Source: Adv Sci (Weinh). 2025 Aug 22;12(42):e06225. doi: 10.1002/advs.202406225 (PMC12622430; doi:10.1002/advs.202406225)
Supplement: Supplementary file 3 — Supporting Information [file ADVS-12-e06225-s002.zip › Bioinformatics codes/GEO/3.DEG.R]

rm(list = ls())
library(limma)
library(pheatmap)

inputFile="DEG2.txt"   
fdrFilter=0.05                                               
logFCfilter=1                                                
conNum=238                                                  
treatNum=210

outTab=data.frame()
grade=c(rep(1,conNum),rep(2,treatNum))
rt=read.table(inputFile,sep="\t",header=T,check.names=F)
rt=as.matrix(rt)
rownames(rt)=rt[,1]
exp=rt[,2:ncol(rt)]
dimnames=list(rownames(exp),colnames(exp))
data=matrix(as.numeric(as.matrix(exp)),nrow=nrow(exp),dimnames=dimnames)
data=avereps(data)
data=data[rowMeans(data)>0.1,]


for(i in row.names(data)){
  geneName=unlist(strsplit(i,"\\|",))[1]
  geneName=gsub("\\/", "_", geneName)
  rt=rbind(expression=data[i,],grade=grade)
  rt=as.matrix(t(rt))
  wilcoxTest<-wilcox.test(expression ~ grade, data=rt)
  conGeneMeans=mean(data[i,1:conNum])
  treatGeneMeans=mean(data[i,(conNum+1):ncol(data)])
  logFC=log2(treatGeneMeans)-log2(conGeneMeans)  
  pvalue=wilcoxTest$p.value
  conMed=median(data[i,1:conNum])
  treatMed=median(data[i,(conNum+1):ncol(data)])
  diffMed=treatMed-conMed
  if( ((logFC>0) & (diffMed>0)) | ((logFC<0) & (diffMed<0)) ){  
    outTab=rbind(outTab,cbind(gene=i,conMean=conGeneMeans,treatMean=treatGeneMeans,logFC=logFC,pValue=pvalue))
  }
}
pValue=outTab[,"pValue"]
fdr=p.adjust(as.numeric(as.vector(pValue)),method="fdr")
outTab=cbind(outTab,fdr=fdr)


write.table(outTab,file="DEG2all.xls",sep="\t",row.names=F,quote=F)


outDiff=outTab[as.numeric(as.vector(outTab$pValue))<fdrFilter,]
write.table(outDiff,file="DEG2diff.txt",sep="\t",row.names=F,quote=F)


heatmap=rbind(ID=colnames(data[as.vector(outDiff[,1]),]),data[as.vector(outDiff[,1]),])
write.table(heatmap,file="DEG2diffGeneExp.txt",sep="\t",col.names=F,quote=F)


geneNum=20
diffSig=outDiff[order(as.numeric(as.vector(outDiff$logFC))),]
diffGeneName=as.vector(diffSig[,1])
diffLength=length(diffGeneName)
hmGene=c()
if(diffLength>(geneNum*2) ){
  hmGene=diffGeneName[c(1:geneNum,(diffLength-geneNum+1):diffLength)]
}else{
  hmGene=diffGeneName
}
hmExp=data[hmGene,]

Type=c(rep("cluster1", conNum),rep("cluster3",treatNum))
names(Type)=colnames(data)
Type=as.data.frame(Type)
pdf(file="DEG2heatmap.pdf",height=6,width=6)
pheatmap(hmExp, 
         annotation=Type, 
         color = colorRampPalette(c("blue", "white", "red"))(50),
         cluster_cols =F,
         show_colnames = F,
         fontsize = 8,
         fontsize_row=6,
         fontsize_col=8)
dev.off()


library(ggpubr)
library(ggplot2)
library(ggrepel)
library(ggthemes)

DEG_data <- outTab
DEG_data$logP <- -log10(DEG_data$fdr) 


DEG_data$Group <- "not-siginficant"
DEG_data$Group[which((DEG_data$fdr < 0.05) & DEG_data$logFC > 0)] = "up-regulated"
DEG_data$Group[which((DEG_data$fdr < 0.05) & DEG_data$logFC < 0)] = "down-regulated"
table(DEG_data$Group)

DEG_data <- DEG_data[order(DEG_data$fdr),]
up_label <- DEG_data[DEG_data$Group == "up-regulated",]
down_label <- DEG_data[DEG_data$Group == "down-regulated",]
deg_label_gene <- data.frame(gene = c(up_label$gene,down_label$gene),
                             label = c(up_label$gene,down_label$gene))

DEG_data <- merge(DEG_data,deg_label_gene,by = 'gene',all = T)

DEG_data$logFC <- as.numeric(DEG_data$logFC)
DEG_data$logP <- as.numeric(DEG_data$logP)


pdf(file = "DEG2vol.pdf", height = 6, width = 6)
ggscatter(DEG_data,x = "logFC",y = "logP",
          color = "Group",
          palette = c("#0072B5","grey","#BC3C28"),
          repel = T,
          ylab = "-log10(Padj)",
          size = 1) + 
  theme_base()+
  scale_y_continuous(limits = c(0,33))+
  scale_x_continuous(limits = c(-0.19,0.19))+
  geom_hline(yintercept = 1.3,linetype = "dashed")+
  geom_vline(xintercept = 0,linetype = "dashed")

dev.off()


library(VennDiagram)

DEG_UP <- read.table("DEG__UP.txt", sep = "\t", header = T, check.names = F)

venn_list <- list(diff12 = files$diff12, diff13 = files$diff13,diff23 = files$diff23)

venn.plot = venn.diagram(venn_list, 
             filename = NULL,
             main = "intersect genes", main.cex = 2,
             fill = c('#BC3C28', 'darkblue', 'orange'), alpha = 0.50, 
             cat.col = c('#BC3C28', 'darkblue', 'orange'), cat.cex = 1.5, cat.fontfamily = 'serif',
             col = c('#BC3C28', 'darkblue', 'orange'), cex = 1.5, fontfamily = 'serif')

pdf(file=outPic, width=5, height=5)
grid.draw(venn.plot)
dev.off()
