# Supplementary material for: ST6GAL1‐Mediated Sialylation Stabilizes PD‐L1 and Drives Immunosuppressive Tumor Microenvironment in Colorectal Cancer
Source: Adv Sci (Weinh). 2025 Aug 22;12(42):e06225. doi: 10.1002/advs.202406225 (PMC12622430; doi:10.1002/advs.202406225)
Supplement: Supplementary file 3 — Supporting Information [file ADVS-12-e06225-s002.zip › Bioinformatics codes/GEO/4.venn.R]

library(VennDiagram)               
outFile="intersectGenes.txt"      
outPic="venn.pdf"                  

files=dir()                       
files=grep("txt$",files,value=T)   
geneList=list()


for(i in 1:length(files)){
    inputFile=files[i]
	if(inputFile==outFile){next}
    rt=read.table(inputFile,header=T)        
    geneNames=as.vector(rt[,1])              
    geneNames=gsub("^ | $","",geneNames)     
    uniqGene=unique(geneNames)               
    header=unlist(strsplit(inputFile,"\\.|\\-"))
    geneList[[header[1]]]=uniqGene
    uniqLength=length(uniqGene)
    print(paste(header[1],uniqLength,sep=" "))
}
bioCol=c("#E7B800","#2E9FDF","#F70505","#0066FF","#FF0000","#FF9900","#6E568C","#7CC767","#223D6C","#D20A13","#FFD121","#088247","#11AA4D")
bioCol=bioCol[1:length(geneList)]

venn.plot=venn.diagram(geneList,filename=NULL,fill=bioCol )
pdf(file=outPic, width=5, height=5)
grid.draw(venn.plot)
dev.off()


intersectGenes=Reduce(intersect,geneList)
write.table(file=outFile,intersectGenes,sep="\t",quote=F,col.names=F,row.names=F)
