# Supplementary material for: ST6GAL1‐Mediated Sialylation Stabilizes PD‐L1 and Drives Immunosuppressive Tumor Microenvironment in Colorectal Cancer
Source: Adv Sci (Weinh). 2025 Aug 22;12(42):e06225. doi: 10.1002/advs.202406225 (PMC12622430; doi:10.1002/advs.202406225)
Supplement: Supplementary file 3 — Supporting Information [file ADVS-12-e06225-s002.zip › Bioinformatics codes/GEO/7.estimate.R]

library(limma)
library(estimate)
inputFile="geneMatrix.txt"      

rt=read.table(inputFile, header=T, sep="\t", check.names=F,row.names = 1)
rt=as.matrix(rt)
exp=rt[,1:ncol(rt)]
dimnames=list(rownames(exp), colnames(exp))
data=matrix(as.numeric(as.matrix(exp)), nrow=nrow(exp), dimnames=dimnames)
data=avereps(data)
out <- data

group=sapply(strsplit(colnames(data),"\\-"), "[", 4)
group=sapply(strsplit(group,""), "[", 1)
group=gsub("2", "1", group)
data=data[,group==0]
out=data[rowMeans(data)>0,]


out=rbind(ID=colnames(out), out)
write.table(out,file="uniq.symbol.txt",sep="\t",quote=F,col.names=F)


filterCommonGenes(input.f="uniq.symbol.txt", 
                  output.f="commonGenes.gct", 
                  id="GeneSymbol")

estimateScore(input.ds = "commonGenes.gct",
              output.ds="estimateScore.gct", 
              platform="illumina")


scores=read.table("estimateScore.gct", skip=2, header=T)
rownames(scores)=scores[,1]
scores=t(scores[,3:ncol(scores)])
rownames(scores)=gsub("\\.", "\\-", rownames(scores))
out=rbind(ID=colnames(scores), scores)
write.table(out,file="scores.txt", sep="\t", quote=F, col.names=F)


library(plyr)
library(ggplot2)
library(ggpubr)
data <- read.table("scores.txt", sep = "\t",header = T,check.names = F,row.names = 1)


data$group=factor(data$cluster, levels=c("C1", "C2","C3"))
group=levels(factor(data$group))
comp=combn(group,2)
my_comparisons=list()
for(i in 1:ncol(comp)){my_comparisons[[i]]<-comp[,i]}


ggplot(data,aes(x=group, y=StromalScore),palette=c("#E7B800","#2E9FDF","#FAA5A5")) + 
  geom_boxplot(aes(color=group),alpha=0,width=0.6)+
  
  geom_jitter(aes(color=group),width = 0.2)+
  theme_bw()+
  stat_compare_means(comparisons = my_comparisons)+
  ylab('Stromal Score')+
  guides(color=FALSE)+
  xlab('cluster')+
  scale_color_manual(values=c("#E7B800","#2E9FDF","#FAA5A5"))+
  theme(title = element_text(size = 20,colour = 'black'),
        plot.title = element_text(hjust = 0.5),
        axis.text.y = element_text(size = 11,colour = 'black'),
        axis.text.x = element_text(size = 11,colour = 'black'),
        axis.title.x = element_text(size = 15,colour = 'black'),
        axis.title.y = element_text(size = 15,colour = 'black'),
        strip.text.x = element_text(size = 15,colour = 'black'))
ggsave('stromal_39582.pdf', width = 6.5, height = 6.22)


ggplot(data,aes(x=group, y=ImmuneScore),palette=c("#E7B800","#2E9FDF","#FAA5A5")) + 
  geom_boxplot(aes(color=group),alpha=0,width=0.6)+
  
  geom_jitter(aes(color=group),width = 0.2)+
  theme_bw()+
  stat_compare_means(comparisons = my_comparisons)+
  ylab('Immune Score')+
  guides(color=FALSE)+
  xlab('cluster')+
  scale_color_manual(values=c("#E7B800","#2E9FDF","#FAA5A5"))+
  theme(title = element_text(size = 20,colour = 'black'),##设置主题
        plot.title = element_text(hjust = 0.5),
        axis.text.y = element_text(size = 11,colour = 'black'),
        axis.text.x = element_text(size = 11,colour = 'black'),
        axis.title.x = element_text(size = 15,colour = 'black'),
        axis.title.y = element_text(size = 15,colour = 'black'),
        strip.text.x = element_text(size = 15,colour = 'black'))
ggsave('immune_39582.pdf', width = 6.5, height = 6.22)


data$purity <- cos(0.6049872018+0.0001467884 * data[,3])
ggplot(data,aes(x=group, y=purity),palette=c("#E7B800","#2E9FDF","#FAA5A5")) + 
  geom_boxplot(aes(color=group),alpha=0,width=0.6)+
  
  geom_jitter(aes(color=group),width = 0.2)+
  theme_bw()+
  stat_compare_means(comparisons = my_comparisons)+
  ylab('Tumor Purity')+
  guides(color=FALSE)+
  xlab('cluster')+
  scale_color_manual(values=c("#E7B800","#2E9FDF","#FAA5A5"))+
  theme(title = element_text(size = 20,colour = 'black'),##设置主题
        plot.title = element_text(hjust = 0.5),
        axis.text.y = element_text(size = 11,colour = 'black'),
        axis.text.x = element_text(size = 11,colour = 'black'),
        axis.title.x = element_text(size = 15,colour = 'black'),
        axis.title.y = element_text(size = 15,colour = 'black'),
        strip.text.x = element_text(size = 15,colour = 'black'))
ggsave('purity_39582.pdf', width = 6.5, height = 6.22)
