# Supplementary material for: ST6GAL1‐Mediated Sialylation Stabilizes PD‐L1 and Drives Immunosuppressive Tumor Microenvironment in Colorectal Cancer
Source: Adv Sci (Weinh). 2025 Aug 22;12(42):e06225. doi: 10.1002/advs.202406225 (PMC12622430; doi:10.1002/advs.202406225)
Supplement: Supplementary file 3 — Supporting Information [file ADVS-12-e06225-s002.zip › Bioinformatics codes/GEO/8.gsva.R]

library(msigdbr)
library(dplyr)
library(data.table)
library(GSVA)
library(limma)
library(stringr)
library(ggplot2)


h <- msigdbr(species = "Homo sapiens", 
             category = "C2") 
unique(h$gs_subcat)
h <- subset(h, gs_subcat == "CP:KEGG", select = c("gs_name", "gene_symbol"))
unique(h$gs_name)


h <- select(h, gs_name, gene_symbol) %>% 
  as.data.frame %>% 
  split(., .$gs_name) %>% 
  lapply(., function(x)(x$gene_symbol)) 


gs <- lapply(h, unique)


count <- table(unlist(gs))
keep <- names(which(table(unlist(gs)) < 2))
gs <- lapply(gs, function(x) intersect(keep, x))


gs <- gs[lapply(gs, length) > 0]


head(gs)

save(gs, file = "kegg.gs.RData")

(load("kegg.gs.RData")) 


gsym.expr <- read.table("geneMatrix.txt", sep = "\t",header = T,check.names = F, row.names = 1)
head(gsym.expr)


gsva_es <- gsva(as.matrix(gsym.expr), gs)


write.table(gsva_es, "gsva_kegg_output.txt", sep = "\t", quote = F)


group_list <- read.table("cluster3.txt", sep = "\t", header = T, check.names = F)
head(group_list)

design <- model.matrix(~ 0 + factor(group_list$cluster))
colnames(design) <- levels(factor(group_list$cluster))
rownames(design) <- colnames(gsva_es)
design


contrast.matrix <- makeContrasts(C3-C2, levels = design)


fit <- lmFit(gsva_es, design)
fit2 <- contrasts.fit(fit, contrast.matrix)
fit2 <- eBayes(fit2)
x <- topTable(fit2, coef = 1, n = Inf, adjust.method = "BH", sort.by = "P")
head(x)

write.table(x, "gsva_C3-C2.table", sep = "\t",quote = F)


pathway <- str_replace(row.names(x), "HALLMARK_", "")
df <- data.frame(ID = pathway, score = x$t)
write.csv(df, "easy_input2_for49bar.csv", quote = F, row.names = F)

df <- read.csv("easy_input2_for49bar.csv", header = T)

cutoff <- 1
df$group <- cut(df$score, breaks = c(-Inf, -cutoff, cutoff, Inf),labels = c(1,2,3))


sortdf <- df[order(df$score),]
sortdf$ID <- factor(sortdf$ID, levels = sortdf$ID)
head(sortdf)


ggplot(sortdf, aes(ID, score, fill = group)) + geom_bar(stat = 'identity') + 
  coord_flip() + 
  scale_fill_manual(values = c('palegreen3', 'snow3', 'dodgerblue4'), guide = "none") + 
  
  
  geom_hline(yintercept = c(-cutoff,cutoff), 
             color="white",
             linetype = 2, 
             size = 0.3) + 
  

  geom_text(data = subset(df, score < 0),
            aes(x=ID, y= 0, label= paste0(" ", ID), color = group),
            size = 3, 
            hjust = "inward" ) +  
  geom_text(data = subset(df, score > 0),
            aes(x=ID, y= -0.1, label=ID, color = group),
            size = 3, hjust = "outward") +  
  scale_colour_manual(values = c("black","snow3","black"), guide = FALSE) +
  
  xlab("") +ylab("t value of C3-C2 GSVA score")+
  theme_bw() + 
  theme(panel.grid =element_blank()) + 
  theme(panel.border = element_rect(size = 0.6)) + 
  theme(axis.line.y = element_blank(), axis.ticks.y = element_blank(), axis.text.y = element_blank()) #去除y轴
ggsave("C3-C2gsva_39582.pdf", width = 13, height = 18)
