# Supplementary material for: ST6GAL1‐Mediated Sialylation Stabilizes PD‐L1 and Drives Immunosuppressive Tumor Microenvironment in Colorectal Cancer
Source: Adv Sci (Weinh). 2025 Aug 22;12(42):e06225. doi: 10.1002/advs.202406225 (PMC12622430; doi:10.1002/advs.202406225)
Supplement: Supplementary file 3 — Supporting Information [file ADVS-12-e06225-s002.zip › Bioinformatics codes/single-cell/1.UMAP.R]

library(Seurat)
library(dplyr)
library(data.table)
library(cowplot)


expression_matrix <- read.table("geneMatrix.txt", sep = "\t", check.names = F, row.names = 1, header = T)
expression_matrix[1:2,1:2]

seurat_obj <- CreateSeuratObject(count = expression_matrix,
                                 min.cells = 0,
                                 min.features = 0)
seurat_obj <- scedata


seurat_obj[['percent.mt']] <- PercentageFeatureSet(seurat_obj, pattern = "^MT-")


VlnPlot(seurat_obj, features = c("nFeature_RNA", "nCount_RNA", "percent.mt"), ncol = 3)

seurat_obj <- subset(seurat_obj, subset = nFeature_RNA > 50 & percent.mt < 5)
seurat_obj <- scedata

seurat_obj <- NormalizeData(seurat_obj,
                            normalization.method = "LogNormalize", 
                            scale.factor = 10000)

seurat_obj <- FindVariableFeatures(seurat_obj, 
                                   selection.method = "vst", 
                                   nfeatures = 2000)


top10 <- head(VariableFeatures(seurat_obj), 10)


plot1 <- VariableFeaturePlot(seurat_obj)
plot2 <- LabelPoints(plot = plot1, points = top10, repel = TRUE)

plot2

all.genes <- rownames(seurat_obj)
seurat_obj <- ScaleData(seurat_obj, features = all.genes)


seurat_obj <- RunPCA(seurat_obj, 
                     features = NULL,       
                     npcs = 100,            
                     ndims.print = 1:5,     
                     nfeatures.print = 5)   


ElbowPlot(seurat_obj, ndims = 100)


seurat_obj <- FindNeighbors(seurat_obj, dims = 1:50)
seurat_obj <- FindClusters(seurat_obj, resolution = 0.8)

markers <- FindAllMarkers(seurat_obj, 
                          test.use = "bimod",
                          logfc.threshold = 0.25)


library(dplyr)
marker2 <- markers[ markers$pct.1 > 0.1 & markers$pct.2 < 0.1 ,]

marker3 <- markers %>% 
  group_by(cluster) %>% 
  top_n(n=10, wt=avg_log2FC)

write.table(marker3, "markers.csv", sep=",", row.names = F, col.names = T)

library(SingleR)
seurat_obj <- RunUMAP(seurat_obj, dims = 1:50)

seurat_obj2 <- RunUMAP(seurat_obj, 
                       dims = 1:50,           
                       n.neighbors = 15,       
                       min.dist = 0.1,         
                       metric = "correlation") 

counts<-seurat_obj@assays$RNA@counts
clusters<-seurat_obj@meta.data$seurat_clusters
ann=seurat_obj@meta.data$orig.ident
#ref=get(load("ref_Human_all.RData"))
ref=celldex::BlueprintEncodeData(rm.NA = "rows")
singler=SingleR(test=counts, ref =ref,
                labels=ref$label.main, clusters = clusters)
clusterAnn=as.data.frame(singler)
clusterAnn=cbind(id=row.names(clusterAnn), clusterAnn)
clusterAnn=clusterAnn[,c("id", "labels")]


p1 <- DimPlot(seurat_obj, 
              reduction = "umap",
              pt.size = 1,
              label = TRUE)


p2 <- DimPlot(seurat_obj2, 
              reduction = "umap",
              pt.size = 1,
              label = FALSE)
print(p1)
print(p2)

p12 <- cowplot::plot_grid(p1, p2, ncol = 1)
print(p12)


levels(seurat_obj)

new.cluster.ids <- c("0"="CD4+_T_Cells",
                     "1"="Epithelial_Cells",
                     "2"="CD8+_T_Cells",
                     "3"="CD8+_T_Cells",
                     "4"="B_cells",
                     "5"="CD4+_T_Cells",
                     "6"="Epithelial_Cells",
                     "7"="B_cells",
                     "8"="B_cells",
                     "9"="CD8+_T_Cells",
                     "10"="Epithelial_Cells",
                     "11"="CD4+_T_Cells",
                     "12"="NK_Cells",
                     "13"="Macrophages",
                     "14"="B_cells",
                     "15"="B_cells",
                     "16"="Neutrophils",
                     "17"="Monocytes",
                     "18"="NK_Cells",
                     "19"="HSC",
                     "20"="Endothelial_Cells",
                     "21"="NK_Cells",
                     "22"="Fibroblasts"
)
names(new.cluster.ids) <- levels(seurat_obj)
seurat_obj <- RenameIdents(seurat_obj, new.cluster.ids)

levels(seurat_obj)

mycols <- c("CD4+_T_Cells" = "#F5BC1E", "Epithelial_Cells" = "#31a354","CD8+_T_Cells" = "#ffeda0",
            "B_cells" = "#b4e28b", "NK_Cells" = "#1f78b4",
            "Macrophages"  = "#984ea3", "Neutrophils" = "#006d2c",
            "Monocytes"  = "#db4622", "HSC" ="#68c2cb",
            "Endothelial_Cells"  = "#0e8cf8",
            "Fibroblasts" = "#04889d")

library(ggforce)
points <- data.frame(seurat_obj@reductions$umap@cell.embeddings, cluster= Idents(seurat_obj))
theta <- c(seq(-pi, pi, length = 50), seq(pi, -pi, length = 50))
circle <- cbind(cos(theta), sin(theta))
library(plyr)
aux <- function(x, one, two, prob=0.8) {
  if(nrow(x) <= 2) {
    return(NULL)
  }
  sigma <- var(cbind(x[,one], x[,two]))
  mu <- c(mean(x[,one]), mean(x[,two]))
  ed <- sqrt(qchisq(prob, df = 2))
  data.frame(sweep(circle %*% chol(sigma) * ed, 2, mu, FUN = '+'))
}

ell <- plyr::ddply(points, "cluster", aux, one="UMAP_1", two="UMAP_2", prob=0.1)

p3 <- DimPlot(seurat_obj, 
              reduction = "umap",
              pt.size = 0.5,
              label = TRUE,
              cols =  mycols)

print(p3)

p5 <- DimPlot(seurat_obj,
              cols =  mycols) + 
  geom_mark_ellipse(data=ell, aes(x=X1, y=X2, label=cluster, group=cluster),
                    color=NA,
                    inherit.aes = F) + 
  NoLegend() 

print(p5)


p4 <- p3 + NoLegend()
print(p4)

pdf("UMAP_cluster.pdf", width = 8,height = 4)
print(p1)
print(p2)
print(p12)
print(p3)
print(p4)
print(p5)
dev.off()

fp <- FeaturePlot(seurat_obj, 
                  features = c("ST6GAL1"),    
                  cols = c("lightgrey", "#e41a1c"),          
                  pt.size = 0.5,                            
                  label = FALSE,                           
                  label.size = 4,                            
                  reduction = "umap")
print(fp)

pdf("UMAP_gene_dist_cup.pdf", width = 8,height = 4)
print(fp)
dev.off()


library(AUCell)

immune.combined <- seurat_obj

cells_rankings <- AUCell_buildRankings(immune.combined@assays$RNA@data, nCores = 10)

ISG_genelist <- read.table("gene.txt", sep = "\t", check.names = F, header = T)
ISG_genelist <- unique(as.vector(ISG_genelist$gene))
geneSets <- list(ISGs=ISG_genelist)


cells_AUC <- AUCell_calcAUC(geneSets, cells_rankings,nCores = 10, 
                            aucMaxRank = nrow(cells_rankings)*0.05) 


pdf("cells_assignment.pdf")
cells_assignment <- AUCell_exploreThresholds(cells_AUC, plotHist=TRUE, assign=TRUE, nCores = 10)
dev.off()


geneSet.name <- "ISGs"
AUC_Exp <- as.numeric(getAUC(cells_AUC)[geneSet.name, ])
immune.combined$AUC <- AUC_Exp
plot.df<- data.frame(immune.combined@meta.data, immune.combined@reductions$umap@cell.embeddings)

p <- ggplot() + 
  geom_point(data=plot.df, aes(x=UMAP_1,y=UMAP_2,colour=AUC), size =0.5) +
  viridis::scale_color_viridis(option="A") +
  theme_bw()+
  theme(panel.grid.minor = element_blank(),
        panel.grid.major = element_blank(),
        axis.text= element_text(colour= 'black',size=14),
        axis.title= element_text(size = 14),
        axis.line= element_line(colour= 'black'),
        panel.border = element_rect(size = 0.5, linetype = "solid", colour = "black"), 
        aspect.ratio = 1)
p
ggsave(filename = "tSNE_AUC_value.pdf", plot = p, height = 6, width = 6)


high.ISGs.celltype <- c("CD4+_T_Cells", "CD8+_T_Cells","B_Cells")
high.AUC.df <- subset(plot.df, seurat_clusters %in% high.ISGs.celltype)
high.AUC.df$Type <- "HighAUC"
centers <- high.AUC.df[,c('UMAP_1','UMAP_2','seurat_clusters')] %>%
  dplyr::group_by(seurat_clusters) %>%
  summarize(x = median(x = UMAP_1), y = median(x = UMAP_2))

p.final <- p +stat_ellipse(data = high.AUC.df, aes(x=UMAP_1,y=UMAP_2,fill=Type),
                           geom = "polygon", alpha = 0.3,fill="#4ef4eb",level = 0.99)+ 
  geom_text(data = centers, aes(x=x,y=y,label=seurat_clusters),colour="black",size=4)
p.final
ggsave(filename = "tSNE_AUC_value_label", plot = p.final, height = 6, width = 6)
dev.off()


immune.combined@meta.data$ISGs.Type <- ifelse(immune.combined@meta.data$seurat_clusters%in%high.ISGs.celltype, "High.ISGs", "Low.ISGs") 

pdf("immune.combined.ISGs.type.tSNE.pdf", height = 5,width = 6)
DimPlot(immune.combined, reduction = "tsne", group.by = "ISGs.Type",label = TRUE,repel = TRUE)
dev.off()

Idents(immune.combined) <- "ISGs.Type"
ISGs.DEGs <- FindAllMarkers(immune.combined, min.pct = 0.25, logfc.threshold = 0.25)

ISGs.DEGs.filter <- subset(ISGs.DEGs, p_val_adj<0.05) # 筛选adj 的p value小于0.05的

head(ISGs.DEGs.filter)
write.csv(ISGs.DEGs.filter, "output_ISGs.type.DEGs.filter.list.csv")
