# Supplementary material for: ST6GAL1‐Mediated Sialylation Stabilizes PD‐L1 and Drives Immunosuppressive Tumor Microenvironment in Colorectal Cancer
Source: Adv Sci (Weinh). 2025 Aug 22;12(42):e06225. doi: 10.1002/advs.202406225 (PMC12622430; doi:10.1002/advs.202406225)
Supplement: Supplementary file 3 — Supporting Information [file ADVS-12-e06225-s002.zip › Bioinformatics codes/single-cell/2.ligand-receptor.R]

rm(list = ls())
library(Seurat)
library(SeuratData)
library(patchwork)
library(RColorBrewer)
library(pheatmap)
library(dplyr)
library(magrittr)
library(AUCell)
library(patchwork)
library(ggplot2)
library(wesanderson)
library(ggsci)
library(ggrepel)


immune.combined[["RNA"]]@data=immune.combined[["RNA"]]@counts
immune.combined <- FindVariableFeatures(immune.combined, selection.method = "vst", nfeatures = 2000)
immune.combined <- ScaleData(immune.combined)

celltype <- read.table("04.cellAnn.txt", sep = "\t",check.names = F, row.names = 1, header = T)
immune.combined@meta.data$celltype <- celltype$labels


immune.combined <- RunPCA(immune.combined, npcs = 50, verbose = FALSE)
immune.combined<- RunUMAP(immune.combined, dims = 1:20)
immune.combined <- RunTSNE(immune.combined, dims = 1:20)


p <- DimPlot(immune.combined, reduction = "umap", group.by = "celltype", pt.size=1,label = T, repel = TRUE)+
  scale_color_npg()+
  theme(
    plot.title = element_blank(),
    axis.line = element_blank(),
    axis.ticks = element_blank(),
    axis.text = element_blank(), 
    panel.border = element_rect(size = 1, linetype = "solid", colour = "black"),
    aspect.ratio = 1) + NoLegend()
p
ggsave(filename = 'simpleDimplot.pdf', p, width = 20,height = 20)


Idents(immune.combined)="celltype"

tsne_data=p$data


p1=ggplot()+geom_point(data = tsne_data,mapping = aes(UMAP_1,UMAP_2,color=celltype),size=0.5)+
    scale_color_lancet()+
    theme_classic()+NoLegend()
p1


center <- tsne_data%>%
  dplyr::group_by(celltype) %>%
  summarize(x = median(x = UMAP_1), y = median(x = UMAP_2))

center <- center[-8,]


lower <- floor(min(min(tsne_data$UMAP_1),min(tsne_data$UMAP_2))) - 2
linelen <- abs(0.3*lower) + lower #线长度
mid <- abs(0.3*lower)/2 + lower
#axies data
axes <- data.frame(x = c(lower,lower,lower,linelen),y = c(lower,linelen,lower,lower),
                   group = c(1,1,2,2),
                   label = rep(c('UMAP_2','UMAP_1'),each = 2))

# axies label
label <- data.frame(lab = c('UMAP_2','UMAP_1'),angle = c(90,0),
                    x = c(lower - 3,mid),y = c(mid,lower - 2.5))

p2=p1+ 
  geom_line(data = axes,
            aes(x = x,y = y,group = group),
                arrow = arrow(length = unit(0.1, "inches"),
                               ends="last", type="closed"))+
  geom_text(data = label,aes(x = x,y = y,angle = angle,label = lab),fontface = 'italic')+
    geom_text_repel(data = center, aes(x=x,y=y,label=celltype),colour='darkred', size=6, fontface= 'bold')+
    theme(axis.line = element_blank(),
          axis.ticks = element_blank(),
          axis.text = element_blank(),
          axis.title.x.bottom = element_blank(),
          axis.title.y.left = element_blank(),
          legend.position = "none"
          )
p2
ggsave(filename = 'Dimplot.pdf', p, width = 20,height = 20)

################################################################################

plot.df<- data.frame(CRC2@meta.data, CRC2@reductions$tsne@cell.embeddings)

p <- ggplot() + 
  geom_point(data=plot.df, aes(x=tSNE_1,y=tSNE_2, colour=AUC), size =0.5) +
  viridis:: scale_color_viridis (name = 'glyco-AUC',option = 'E') +
  theme_bw()+
  theme(panel.grid.minor = element_blank(),
        panel.grid.major = element_blank(),
        axis.text= element_blank(),
        axis.title.x= element_blank(),
        axis.title.y.left = element_blank(),
        axis.line= element_blank(), axis.ticks = element_blank(),
        #panel.border = element_rect(size = 1, linetype = "solid", colour = "black"),
        panel.border = element_blank(),
        aspect.ratio = 1) 
  
p


centers <- plot.df [,c(37,38,39)]%>%
  dplyr::group_by(newcelltype) %>%
  summarize(x = median(x = tSNE_1), y = median(x = tSNE_2))

centers <- centers[c(1:5),]


lower <- floor(min(min(plot.df$tSNE_1),min(plot.df$tSNE_2))) - 2
linelen <- abs(0.3*lower) + lower 
mid <- abs(0.3*lower)/2 + lower
#axies data
axes <- data.frame(x = c(lower,lower,lower,linelen),y = c(lower,linelen,lower,lower),
                   group = c(1,1,2,2),
                   label = rep(c('t-SNE2','t-SNE1'),each = 2))

# axies label
label <- data.frame(lab = c('t-SNE2','t-SNE1'),angle = c(90,0),
                    x = c(lower - 3,mid),y = c(mid,lower - 2.5))

#
p.final <- p + 
  geom_text_repel(data = centers, aes(x=x,y=y,label=newcelltype),colour="darkred",size=6, fontface= 'bold')+
  geom_line(data = axes,
            aes(x = x,y = y,group = group),
            arrow = arrow(length = unit(0.1, "inches"),
                          ends="last", type="closed"))+
  geom_text(data = label,aes(x = x,y = y,angle = angle,label = lab),fontface = 'italic')

p.final
save(p.final, file = 'newAUCall003.pdf')


data<- immune.combined@meta.data[,c('celltype','group')]
data$group<- ifelse(data$AUC>0.3,'AUC_high','AUC_low')
library(ggplot2)
library(ggpubr)
df=data[,c(1,2)]%>%
  table(.)%>%
  as.data.frame()

library(plyr)
df=ddply(df, .(group), transform, percent = Freq/sum(Freq) * 100)

df=ddply(df, .(group), transform, pos = (cumsum(Freq) - 0.5 * Freq))
df$label=paste0(sprintf("%.0f", df$percent), "%")
df$group=factor(df$group, levels=c("AUC_high", "AUC_low"))
df <- df[c(-1,-2,-6,-6,-7,-9,-11,-12,-14,-16,-17,-19,-20,-23,-24,-26,-30,-33,-40,-41,-43,-44,-47,-48),]

bioCol=c("#F5BC1E","#31a354","#ffeda0","#b4e28b",
         "#1f78b4","#984ea3", "#006d2c","#db4622","#68c2cb","#0e8cf8",
         "#04889d","#FFC1C1","#CD5C5C","#8B008B","#FF3030", "#7CFC00"
)
bioCol=bioCol[1:length(unique(df$celltype))]

p=ggplot(df, aes(x = factor(group), y = percent, fill = celltype)) +
  geom_bar(position = position_stack(), stat = "identity", width = .7) +
  scale_fill_manual(values=bioCol)+
  xlab("group")+ ylab("Percentage")+  
  guides(fill=guide_legend(title='cell type')) +
  #coord_flip()+
  theme_bw()+
  theme(legend.position = "right", 
        legend.text = element_text(size=12),
        axis.text = element_text(size=12),
        axis.title = element_text(size=12))
p
ggsave('cellpercent.pdf', width = 6,height = 8)

save(immune.combined,file = "immune_combined.Rda")

rm(list = ls())
library(Seurat)
library(nichenetr)
library(circlize)
library(tidyverse)
library(RColorBrewer)


load('immune_combined.Rda')


DimPlot(immune.combined, group.by = "group")
table(immune.combined@meta.data$celltype, immune.combined@meta.data$group)


immune.combined$celltype_agg <- paste(immune.combined$celltype, immune.combined$group,sep = '_')
DimPlot(immune.combined,group.by = 'celltype_agg',reduction = 'umap')
immune.combined$celltype_agg%>% table()%>% sort(decreasing = T)

celltype_id = "celltype_agg" # metadata column name of the cell type of interest
immune.combined = SetIdent(immune.combined, value = immune.combined[[celltype_id]])


#ligand_target_matrix <- readRDS(url("https://zenodo.org/record/3260758/files/ligand_target_matrix.rds"))
#lr_network = readRDS(url("https://zenodo.org/record/3260758/files/lr_network.rds"))
#weighted_networks = readRDS(url("https://zenodo.org/record/3260758/files/weighted_networks.rds"))
ligand_target_matrix <- readRDS('ligand_target_matrix.rds')
lr_network = readRDS ("lr_network.rds")
weighted_networks = readRDS('weighted_networks.rds')


lr_network <- lr_network %>% mutate(bonafide = !database %in% c('ppi_prediction','ppi_prediction_go'))
lr_network <- lr_network%>% dplyr::rename(ligand = from, receptor = to)%>% distinct(ligand,receptor,bonafide)
head(lr_network)


niches <- list(
  'high_niche' = list(
    'sender' = c('CD4+_T_Cells_AUC_high','CD8+_T_Cells_AUC_high',
                 'B_Cells_AUC_high',"NK_Cells_AUC_high","Monocytes_AUC_high"),
    'receiver'=c('Epithelial_Cells_AUC_high')),
  'low_niche' = list(
    'sender' = c('CD4+_T_Cells_AUC_low','CD8+_T_Cells_AUC_low',
                 'B_Cells_AUC_low','Monocytes_AUC_low',"NK_Cells_AUC_low"),
    'receiver'=c('Epithelial_Cells_AUC_low'))
)


assay_oi <- 'RNA'
# wilcoxon test计算差异基因
DE_sender = calculate_niche_de(seurat_obj = immune.combined%>% subset(features = lr_network$ligand %>%unique()), 
                               niches = niches,
                               type = 'sender', assay_oi = assay_oi)

DE_receiver = calculate_niche_de(seurat_obj = immune.combined%>% subset(features = lr_network$receptor %>%unique()), 
                                 niches = niches,
                                 type = 'receiver', assay_oi = assay_oi)

DE_sender = DE_sender %>% mutate(avg_log2FC = ifelse(avg_log2FC == Inf, max(avg_log2FC[is.finite(avg_log2FC)]), ifelse(avg_log2FC == -Inf, min(avg_log2FC[is.finite(avg_log2FC)]), avg_log2FC)))
DE_receiver = DE_receiver %>% mutate(avg_log2FC = ifelse(avg_log2FC == Inf, max(avg_log2FC[is.finite(avg_log2FC)]), ifelse(avg_log2FC == -Inf, min(avg_log2FC[is.finite(avg_log2FC)]), avg_log2FC)))


expression_pct = 0.1
DE_sender_processed = process_niche_de(DE_table = DE_sender, 
                                       niches = niches, expression_pct = expression_pct, 
                                       type = "sender")
DE_receiver_processed = process_niche_de(DE_table = DE_receiver, 
                                         niches = niches, expression_pct = expression_pct, 
                                         type = "receiver")


#Combine sender-receiver DE based on L-R pairs:
specificity_score_LR_pairs = "min_lfc"
DE_sender_receiver = combine_sender_receiver_de(DE_sender_processed, DE_receiver_processed, lr_network, 
                                                specificity_score = specificity_score_LR_pairs)


include_spatial_info_sender = F # if not spatial info to include: put this to false # user adaptation required on own dataset
include_spatial_info_receiver = F # if spatial info to include: put this to true # user adaptation required on own dataset
spatial_info = tibble(celltype_region_oi = "Epithelial_cells_High", celltype_other_region = "T_cells_High", niche =  "high_niche", celltype_type = "sender") # user adaptation required on own dataset
specificity_score_spatial = "lfc"
# this is how this should be defined if you don't have spatial info
# mock spatial info
if(include_spatial_info_sender == FALSE & include_spatial_info_receiver == FALSE){
  spatial_info = tibble(celltype_region_oi = NA, celltype_other_region = NA) %>% mutate(niche =  niches %>% names() %>% head(1), celltype_type = "sender")
} 

if(include_spatial_info_sender == TRUE){
  sender_spatial_DE = calculate_spatial_DE(seurat_obj = immune.combined %>% subset(features = lr_network$ligand %>% unique()), spatial_info = spatial_info %>% filter(celltype_type == "sender"))
  sender_spatial_DE_processed = process_spatial_de(DE_table = sender_spatial_DE, type = "sender", lr_network = lr_network, expression_pct = expression_pct, specificity_score = specificity_score_spatial)
  
  # add a neutral spatial score for sender celltypes in which the spatial is not known / not of importance
  sender_spatial_DE_others = get_non_spatial_de(niches = niches, spatial_info = spatial_info, type = "sender", lr_network = lr_network)
  sender_spatial_DE_processed = sender_spatial_DE_processed %>% bind_rows(sender_spatial_DE_others)
  
  sender_spatial_DE_processed = sender_spatial_DE_processed %>% mutate(scaled_ligand_score_spatial = scale_quantile_adapted(ligand_score_spatial))
  
} else {
  # # add a neutral spatial score for all sender celltypes (for none of them, spatial is relevant in this case)
  sender_spatial_DE_processed = get_non_spatial_de(niches = niches, spatial_info = spatial_info, type = "sender", lr_network = lr_network)
  sender_spatial_DE_processed = sender_spatial_DE_processed %>% mutate(scaled_ligand_score_spatial = scale_quantile_adapted(ligand_score_spatial))  
  
}

if(include_spatial_info_receiver == TRUE){
  receiver_spatial_DE = calculate_spatial_DE(seurat_obj = CRC2 %>% subset(features = lr_network$receptor %>% unique()), spatial_info = spatial_info %>% filter(celltype_type == "receiver"))
  receiver_spatial_DE_processed = process_spatial_de(DE_table = receiver_spatial_DE, type = "receiver", lr_network = lr_network, expression_pct = expression_pct, specificity_score = specificity_score_spatial)
  
  # add a neutral spatial score for receiver celltypes in which the spatial is not known / not of importance
  receiver_spatial_DE_others = get_non_spatial_de(niches = niches, spatial_info = spatial_info, type = "receiver", lr_network = lr_network)
  receiver_spatial_DE_processed = receiver_spatial_DE_processed %>% bind_rows(receiver_spatial_DE_others)
  
  receiver_spatial_DE_processed = receiver_spatial_DE_processed %>% mutate(scaled_receptor_score_spatial = scale_quantile_adapted(receptor_score_spatial))
  
} else {
  # # add a neutral spatial score for all receiver celltypes (for none of them, spatial is relevant in this case)
  receiver_spatial_DE_processed = get_non_spatial_de(niches = niches, spatial_info = spatial_info, type = "receiver", lr_network = lr_network)
  receiver_spatial_DE_processed = receiver_spatial_DE_processed %>% mutate(scaled_receptor_score_spatial = scale_quantile_adapted(receptor_score_spatial))
}

# 4.infer active ligand_target links
lfc_cutoff = 0.15
specificity_score_targets = 'min_lfc'
DE_receiver_targets <- calculate_niche_de_targets(seurat_obj = immune.combined, niches = niches, 
                                                  lfc_cutoff = lfc_cutoff, expression_pct = 0.1,
                                                  assay_oi = assay_oi)

DE_receiver_processed_targets = process_receiver_target_de(DE_receiver_targets = DE_receiver_targets, 
                                                           niches = niches, expression_pct = 0.1, 
                                                           specificity_score = specificity_score_targets)

background = DE_receiver_processed_targets  %>% pull(target) %>% unique()
geneset_niche1 = DE_receiver_processed_targets %>% filter(receiver == niches[[1]]$receiver & target_score >= lfc_cutoff & target_significant == 1 & target_present == 1) %>% pull(target) %>% unique()
geneset_niche2 = DE_receiver_processed_targets %>% filter(receiver == niches[[2]]$receiver & target_score >= lfc_cutoff & target_present == 1) %>% pull(target) %>% unique()

geneset_niche1 %>% setdiff(rownames(ligand_target_matrix))
geneset_niche2 %>% setdiff(rownames(ligand_target_matrix))

length(geneset_niche1)
length(geneset_niche2)

top_n_target = 250 

niche_geneset_list = list(
  "high_niche" = list(
    "receiver" = niches[[1]]$receiver,
    "geneset" = geneset_niche1,
    "background" = background),
  "low_niche" = list(
    "receiver" = niches[[2]]$receiver,
    "geneset" = geneset_niche2 ,
    "background" = background)
)

ligand_activities_targets = get_ligand_activities_targets(niche_geneset_list = niche_geneset_list, 
                                                          ligand_target_matrix = ligand_target_matrix, 
                                                          top_n_target = top_n_target)


library(tidyverse)
features_oi = union(lr_network$ligand, lr_network$receptor) %>% 
  union(ligand_activities_targets$target) %>% setdiff(NA)

dotplot = suppressWarnings(Seurat::DotPlot(immune.combined %>% subset(idents = niches %>% unlist() %>% unique()), features = features_oi, assay = assay_oi))
exprs_tbl = dotplot$data %>% as_tibble()
exprs_tbl = exprs_tbl %>% dplyr::rename(celltype = id, gene = features.plot, expression = avg.exp, 
                                        expression_scaled = avg.exp.scaled, fraction = pct.exp) %>%
  mutate(fraction = fraction/100) %>% as_tibble() %>% select(celltype, gene, expression, expression_scaled, fraction) %>% 
  distinct() %>% arrange(gene) %>% mutate(gene = as.character(gene))

exprs_tbl_ligand = exprs_tbl %>% filter(gene %in% lr_network$ligand) %>% 
  dplyr::rename(sender = celltype, ligand = gene, ligand_expression = expression, ligand_expression_scaled = expression_scaled, ligand_fraction = fraction) 
exprs_tbl_receptor = exprs_tbl %>% filter(gene %in% lr_network$receptor) %>% 
  dplyr::rename(receiver = celltype, receptor = gene, receptor_expression = expression, receptor_expression_scaled = expression_scaled, receptor_fraction = fraction)
exprs_tbl_target = exprs_tbl %>% filter(gene %in% ligand_activities_targets$target) %>% 
  dplyr::rename(receiver = celltype, target = gene, target_expression = expression, target_expression_scaled = expression_scaled, target_fraction = fraction)


dotplot

exprs_tbl_ligand = exprs_tbl_ligand %>%  
  mutate(scaled_ligand_expression_scaled = scale_quantile_adapted(ligand_expression_scaled)) %>% 
  mutate(ligand_fraction_adapted = ligand_fraction) %>% 
  mutate_cond(ligand_fraction >= expression_pct, ligand_fraction_adapted = expression_pct)  %>% 
  mutate(scaled_ligand_fraction_adapted = scale_quantile_adapted(ligand_fraction_adapted))

exprs_tbl_receptor = exprs_tbl_receptor %>% 
  mutate(scaled_receptor_expression_scaled = scale_quantile_adapted(receptor_expression_scaled))  %>% 
  mutate(receptor_fraction_adapted = receptor_fraction) %>% 
  mutate_cond(receptor_fraction >= expression_pct, receptor_fraction_adapted = expression_pct)  %>% 
  mutate(scaled_receptor_fraction_adapted = scale_quantile_adapted(receptor_fraction_adapted))


exprs_sender_receiver = lr_network %>% 
  inner_join(exprs_tbl_ligand, by = c("ligand")) %>% 
  inner_join(exprs_tbl_receptor, by = c("receptor")) %>% 
  inner_join(DE_sender_receiver %>% distinct(niche, sender, receiver))

ligand_scaled_receptor_expression_fraction_df = exprs_sender_receiver %>% 
  group_by(ligand, receiver) %>% 
  mutate(rank_receptor_expression = dense_rank(receptor_expression), rank_receptor_fraction  = dense_rank(receptor_fraction)) %>% 
  mutate(ligand_scaled_receptor_expression_fraction = 0.5*( (rank_receptor_fraction / max(rank_receptor_fraction)) + ((rank_receptor_expression / max(rank_receptor_expression))) ) )  %>% 
  distinct(ligand, receptor, receiver, ligand_scaled_receptor_expression_fraction, bonafide) %>% 
  distinct() %>% ungroup() 

#7.ligand_receptor_target
prioritizing_weights = c("scaled_ligand_score" = 5,
                         "scaled_ligand_expression_scaled" = 1,
                         "ligand_fraction" = 1,
                         "scaled_ligand_score_spatial" = 2, 
                         "scaled_receptor_score" = 0.5,
                         "scaled_receptor_expression_scaled" = 0.5,
                         "receptor_fraction" = 1, 
                         "ligand_scaled_receptor_expression_fraction" = 1,
                         "scaled_receptor_score_spatial" = 0,
                         "scaled_activity" = 0,
                         "scaled_activity_normalized" = 1,
                         "bona_fide" = 1)

output = list(DE_sender_receiver = DE_sender_receiver, ligand_scaled_receptor_expression_fraction_df = ligand_scaled_receptor_expression_fraction_df,
              sender_spatial_DE_processed = sender_spatial_DE_processed, receiver_spatial_DE_processed = receiver_spatial_DE_processed,
              ligand_activities_targets = ligand_activities_targets, DE_receiver_processed_targets = DE_receiver_processed_targets, exprs_tbl_ligand = exprs_tbl_ligand,  
              exprs_tbl_receptor = exprs_tbl_receptor, exprs_tbl_target = exprs_tbl_target)
prioritization_tables = get_prioritization_tables(output, prioritizing_weights)

prioritization_tables$prioritization_tbl_ligand_receptor %>% filter(receiver == niches[[1]]$receiver) %>% head(10)
prioritization_tables$prioritization_tbl_ligand_target %>% filter(receiver == niches[[1]]$receiver) %>% head(10)
prioritization_tables$prioritization_tbl_ligand_receptor %>% filter(receiver == niches[[2]]$receiver) %>% head(10)
prioritization_tables$prioritization_tbl_ligand_target %>% filter(receiver == niches[[2]]$receiver) %>% head(10)

###########8.Visualization of the Differential NicheNet output####################
top_ligand_niche_df = prioritization_tables$prioritization_tbl_ligand_receptor %>% 
  select(niche, sender, receiver, ligand, receptor, prioritization_score) %>% 
  group_by(ligand) %>% 
  top_n(1, prioritization_score) %>% 
  ungroup() %>% 
  select(ligand, receptor, niche)

top_ligand_receptor_niche_df = prioritization_tables$prioritization_tbl_ligand_receptor %>% 
  select(niche, sender, receiver, ligand, receptor, prioritization_score) %>% 
  group_by(ligand, receptor) %>% top_n(1, prioritization_score) %>% 
  ungroup() %>% select(ligand, receptor, niche) 

ligand_prioritized_tbl_oi = prioritization_tables$prioritization_tbl_ligand_receptor %>% 
  select(niche, sender, receiver, ligand, prioritization_score) %>% 
  group_by(ligand, niche) %>% top_n(1, prioritization_score) %>% 
  ungroup() %>% distinct() %>% inner_join(top_ligand_niche_df) %>% 
  filter(niche == niche) %>% group_by(niche) %>% 
  top_n(50, prioritization_score) %>% ungroup() # get the top50 ligands per niche

receiver_oi = "Epithelial_Cells_AUC_high" 

filtered_ligands = ligand_prioritized_tbl_oi %>% filter(receiver == receiver_oi) %>% pull(ligand) %>% unique()

prioritized_tbl_oi = prioritization_tables$prioritization_tbl_ligand_receptor %>% filter(ligand %in% filtered_ligands) %>% select(niche, sender, receiver, ligand,  receptor, ligand_receptor, prioritization_score) %>% distinct() %>% inner_join(top_ligand_receptor_niche_df) %>% group_by(ligand) %>% filter(receiver == receiver_oi) %>% top_n(2, prioritization_score) %>% ungroup() 

lfc_plot = make_ligand_receptor_lfc_plot(receiver_oi, prioritized_tbl_oi, prioritization_tables$prioritization_tbl_ligand_receptor, plot_legend = FALSE, heights = NULL, widths = NULL)
lfc_plot

lfc_plot_spatial = make_ligand_receptor_lfc_spatial_plot(receiver_oi, prioritized_tbl_oi, 
                                                         prioritization_tables$prioritization_tbl_ligand_receptor, 
                                                         #ligand_spatial = include_spatial_info_sender, 
                                                         #receptor_spatial = include_spatial_info_receiver, 
                                                         plot_legend = FALSE, heights = NULL, widths = NULL)


lfc_plot_spatial

exprs_activity_target_plot = make_ligand_activity_target_exprs_plot(receiver_oi, prioritized_tbl_oi,  
                                                                    prioritization_tables$prioritization_tbl_ligand_receptor,  
                                                                    prioritization_tables$prioritization_tbl_ligand_target, 
                                                                    output$exprs_tbl_ligand,  output$exprs_tbl_target, 
                                                                    lfc_cutoff, ligand_target_matrix, 
                                                                    plot_legend = FALSE, heights = NULL, widths = NULL)

exprs_activity_target_plot$combined_plot

filtered_ligands = ligand_prioritized_tbl_oi %>% filter(receiver == receiver_oi) %>% 
  top_n(30, prioritization_score) %>% pull(ligand) %>% unique()

prioritized_tbl_oi = prioritization_tables$prioritization_tbl_ligand_receptor %>% filter(ligand %in% filtered_ligands) %>% 
  select(niche, sender, receiver, ligand,  receptor, ligand_receptor, prioritization_score) %>% 
  distinct() %>% inner_join(top_ligand_receptor_niche_df) %>% group_by(ligand) %>% 
  filter(receiver == receiver_oi) %>% top_n(2, prioritization_score) %>% ungroup() 

exprs_activity_target_plot = make_ligand_activity_target_exprs_plot(receiver_oi, prioritized_tbl_oi,  
                                                                    prioritization_tables$prioritization_tbl_ligand_receptor,  
                                                                    prioritization_tables$prioritization_tbl_ligand_target, 
                                                                    output$exprs_tbl_ligand,  output$exprs_tbl_target, lfc_cutoff, 
                                                                    ligand_target_matrix, plot_legend = FALSE, heights = NULL, widths = NULL)
exprs_activity_target_plot$combined_plot

#circos
filtered_ligands = ligand_prioritized_tbl_oi %>% filter(receiver == receiver_oi) %>% top_n(30, prioritization_score) %>% pull(ligand) %>% unique()

prioritized_tbl_oi = prioritization_tables$prioritization_tbl_ligand_receptor %>% filter(ligand %in% filtered_ligands) %>% select(niche, sender, receiver, ligand,  receptor, ligand_receptor, prioritization_score) %>% distinct() %>% inner_join(top_ligand_receptor_niche_df) %>% group_by(ligand) %>% filter(receiver == receiver_oi) %>% top_n(2, prioritization_score) %>% ungroup() 

colors_sender = brewer.pal(n = prioritized_tbl_oi$sender %>% unique() %>% sort() %>% length(), name = 'Spectral') %>% magrittr::set_names(prioritized_tbl_oi$sender %>% unique() %>% sort())
colors_receiver = c("lavender")  %>% magrittr::set_names(prioritized_tbl_oi$receiver %>% unique() %>% sort())

circos_output = make_circos_lr(prioritized_tbl_oi, colors_sender, colors_receiver)
