# Supplementary material for: ST6GAL1‐Mediated Sialylation Stabilizes PD‐L1 and Drives Immunosuppressive Tumor Microenvironment in Colorectal Cancer
Source: Adv Sci (Weinh). 2025 Aug 22;12(42):e06225. doi: 10.1002/advs.202406225 (PMC12622430; doi:10.1002/advs.202406225)
Supplement: Supplementary file 3 — Supporting Information [file ADVS-12-e06225-s002.zip › Bioinformatics codes/single-cell/3.ligand_receptor_nichenet.R]

library(circlize)
library(nichenetr)
library(Seurat)
library(tidyverse)
load("immune_combined.Rda")

immune.combined@meta.data$celltype %>% table()
immune.combined@meta.data$group %>% table()
seiratobj <- immune.combined

#ligand_target_matrix <- readRDS(url("https://zenodo.org/record/3260758/files/ligand_target_matrix.rds"))
#lr_network = readRDS(url("https://zenodo.org/record/3260758/files/lr_network.rds"))
#weighted_networks = readRDS(url("https://zenodo.org/record/3260758/files/weighted_networks.rds"))
ligand_target_matrix <- readRDS('ligand_target_matrix.rds')
lr_network = readRDS ("lr_network.rds")
weighted_networks = readRDS('weighted_networks.rds')

Idents(immune.combined) <- "celltype"
seiratobj <- immune.combined
nichenet_output = nichenet_seuratobj_aggregate(
  seurat_obj = seiratobj,
  receiver = "Epithelial_Cells",
  condition_colname = "group",condition_oi = "AUC_high",condition_reference = "AUC_low",
  sender = c("CD4+_T_Cells","CD8+_T_Cells","B_Cells","Macrophages","NK_Cells"),
  ligand_target_matrix = ligand_target_matrix, lr_network = lr_network,weighted_networks = weighted_networks
)

nichenet_output %>% names()

nichenet_output$ligand_activities

nichenet_output$top_ligands

P <- DotPlot(seiratobj, features = nichenet_output$top_ligands %>% rev(),
             cols = "RdYlBu") + RotatedAxis()
P
ggsave("top_20_ligand.pdf", P, width = 10, height = 20)

p <- DotPlot(seiratobj, features = nichenet_output$top_ligands %>% rev(),
             split.by = "group",
             cols = "RdYlBu") + RotatedAxis()
p
ggsave("top_20_ligand_group.pdf", p, width = 15, height = 25)


p <- VlnPlot(seiratobj, features = nichenet_output$top_ligands,
             split.by = "group",
             pt.size = 0,
             combine = T)
p
ggsave("violin_ligand_group.pdf", p, width = 20, height = 20)


p <- nichenet_output$ligand_target_heatmap
p


x=nichenet_output$top_targets
write.csv(x, "ligand_target.csv", row.names = F)

p <- DotPlot(seiratobj %>% subset(idents = "NK_Cells"), 
             features = nichenet_output$top_targets %>% rev(),
             split.by = "group") + RotatedAxis()
p


p <- nichenet_output$ligand_activity_target_heatmap
p
ggsave("heatmap_ligand_activity_receptor.pdf", p, width = 20, height = 10)


p <- nichenet_output$ligand_receptor_heatmap
p
ggsave("heatmap_ligand_receptor.pdf", p, width = 10, height = 10)
