# Supplementary material for: ST6GAL1‐Mediated Sialylation Stabilizes PD‐L1 and Drives Immunosuppressive Tumor Microenvironment in Colorectal Cancer
Source: Adv Sci (Weinh). 2025 Aug 22;12(42):e06225. doi: 10.1002/advs.202406225 (PMC12622430; doi:10.1002/advs.202406225)
Supplement: Supplementary file 3 — Supporting Information [file ADVS-12-e06225-s002.zip › Bioinformatics codes/single-cell/4.scMetabolism.R]

library(Seurat)
library(SeuratData)
library(patchwork)
library(RColorBrewer)
library(pheatmap)
library(dplyr)
library(magrittr)
library(scMetabolism)
library(ggplot2)
library(rsvd)

load("immune_combined.Rda")


kegg_geneset <- clusterProfiler::read.gmt("KEGG_metabolism_nc.gmt")


pathway_gene <- subset(kegg_geneset, term=="Glycolysis / Gluconeogenesis") %>% .$gene %>% as.vector(.)


Idents(immune.combined) <- "group"
ave_exp <- AverageExpression(immune.combined, 
                             features = pathway_gene, 
                             assays = "RNA") %>% .$RNA
ave_exp <- ave_exp[-16,]

ave_exp <- log2(ave_exp+0.01)
pdf("select_pathway_gene_pheatmap.pdf",height = 12,width = 8)
pheatmap(ave_exp,
         cluster_row = T,
         treeheight_row = "0",#不画树
         cluster_col = F,
         show_rownames=T,
         cellwidth = 40,
         border_color = NA,
         color = colorRampPalette(colors = c("#31315d","#ee5fa1","#edec77"))(100),
         legend = T,
         scale = "row") 
dev.off()


countexp.Seurat <- sc.metabolism.Seurat(obj = immune.combined, 
                                        method = "VISION", # supports VISION, AUCell, ssgsea, and gsva, which VISION is the default method.
                                        imputation = F, ncores = 10, 
                                        metabolism.type = "KEGG") # supports KEGG and REACTOME, where KEGG contains 85 metabolism pathways and REACTOME contains 82 metabolism pathways.

saveRDS(countexp.Seurat,"countexp.Seurat.rds")


signature_exp <- countexp.Seurat@assays$METABOLISM$score
signature_meta <- countexp.Seurat@meta.data[,c("group")]

signature_df <- data.frame(signature_meta, t(signature_exp))
colnames(signature_df)[3:nrow(signature_exp)] <- rownames(signature_exp)

write.csv(signature_df,"sig.csv")

signature_df_high <- read.table("AUC_high.txt", header = T, row.names = 1, sep = "\t", check.names = F)
signature_df_low <- read.table("AUC_low.txt", header = T, row.names = 1, sep = "\t", check.names = F)

df_pvalue <- c()
for (i in 1:ncol(signature_df_high)) {
  pvalue <- wilcox.test(signature_df_low[,i], signature_df_high[,i]) %>% .$p.value
  df <- data.frame(Pathway = colnames(signature_df_high)[i], p_val = pvalue)
  df_pvalue <- rbind(df_pvalue,df)
}


p.adj <- p.adjust(df_pvalue$p_val,method = "BH") 
df_pvalue$p.adj <- p.adj

low_df <- apply(signature_df_low, 2, median) %>% as.data.frame() 
colnames(low_df) <- "AUC_low"
low_df$Pathway <- as.vector(rownames(low_df))

high_df <- apply(signature_df_high, 2, median) %>% as.data.frame()
colnames(high_df) <- "AUC_high"
high_df$Pathway <- as.vector(rownames(high_df))

combine_df <- full_join(low_df, high_df, by="Pathway")
pathway_df <- full_join(df_pvalue, combine_df, by="Pathway")
rownames(pathway_df) <- as.vector(pathway_df$Pathway)
pathway_df$Pathway <- NULL


significance_pathway <- subset(pathway_df, p.adj<0.05)

write.table(significance_pathway, "output_metabolic pathway score.txt", sep = "\t", quote = F)


pathway_plot_df <- significance_pathway
pathway_plot_df$p_val <- NULL
pathway_plot_df$p.adj <- NULL

pdf("significance_metabolism pathway_pheatmap.pdf",height = 12,width = 8)
pheatmap(pathway_plot_df,
         cluster_row = T,
         treeheight_row = "0",
         cluster_col = F,
         show_rownames=T,
         cellwidth = 40,
         border_color = NA,
         color = colorRampPalette(colors = c("#333189","#306faf","#efe92b"))(100),
         legend = T,
         scale = "row") 
dev.off()
