# Supplementary material for: ST6GAL1‐Mediated Sialylation Stabilizes PD‐L1 and Drives Immunosuppressive Tumor Microenvironment in Colorectal Cancer
Source: Adv Sci (Weinh). 2025 Aug 22;12(42):e06225. doi: 10.1002/advs.202406225 (PMC12622430; doi:10.1002/advs.202406225)
Supplement: Supplementary file 3 — Supporting Information [file ADVS-12-e06225-s002.zip › Bioinformatics codes/single-cell/5.metabolism.R]

pathway <- read.csv("sig.csv", row.names = 1, header = T)
mRNA<-pathway

exp<-log2(mRNA+1)
bar_mat<-exp
anno<-read.table("group.txt",sep="\t", check.names=F,header=T,row.names=1)
anno$type<-anno$signature_meta

anno <- anno[rownames(bar_mat),]
bar_mat<-bar_mat[rownames(anno),]
bar_mat<-as.data.frame(bar_mat)
bar_mat<-as.data.frame(bar_mat)
bar_mat$sam=anno$type

library(RColorBrewer)
library(ggpubr)
library(ggplot2)

bar_mat$sam<-factor(bar_mat$sam,levels=c("AUC_high","AUC_low"))

color <-c("#5CB85C","#337AB7","#F0AD4E","#D9534F")
my_comparisons <- list(c("AUC_high","AUC_low"))


gc <- colnames(bar_mat[,-36])

plist<-list()
for (i in 1:length(gc)){
  bar_tmp<-bar_mat[,c(gc[i],"sam")]
  colnames(bar_tmp)<-c("Expression","sam")
  pb1<-ggplot(data = bar_tmp,aes(x = sam, y = Expression, fill = sam))+
    scale_fill_manual(values = c("#E7B800","#2E9FDF")) + 
    geom_violin(alpha=0.4, position = position_dodge(width = .75),
                size=0.8, color="black") +
    geom_boxplot(notch = TRUE, outlier.size = -1, 
                 color="black", lwd=0.8, alpha = 0.7)+ 
    geom_point(shape = 21, size=2, 
               position = position_jitterdodge(), 
               color="black", alpha=1)+ 
    theme_classic() +
    ylab("activity") +
    xlab("group")  +
    theme(axis.ticks = element_line(size=0.2,color="black"),
          axis.ticks.length = unit(0.2,"cm"),
          legend.position = "none",
          axis.title = element_text(size = 12),
          axis.text = element_text(size = 10)) +
    stat_compare_means(method = "kruskal.test", label.y = max(bar_tmp$Expression))
  pb1<-pb1+theme(axis.text.y = element_text(size = 15))+ggtitle(gc[i])+theme(plot.title = element_text(hjust = 0.5,size=15,face="bold"))
  pb1<-pb1+theme(legend.position = "NA")
  plist[[i]]<-pb1
} 

library(cowplot)
pall<-plot_grid(plist[[1]],plist[[2]],plist[[3]]
                      ,plist[[4]],plist[[5]],plist[[6]],plist[[7]],plist[[8]],plist[[9]],
                plist[[10]],plist[[11]],plist[[12]],plist[[13]],plist[[14]],plist[[15]],plist[[16]],plist[[17]],
                plist[[18]],plist[[19]],plist[[20]],plist[[21]],plist[[22]],plist[[23]],plist[[24]],plist[[25]],
                plist[[26]],plist[[27]],plist[[28]],plist[[29]],plist[[30]],plist[[31]],plist[[32]],plist[[33]],
                plist[[34]],plist[[35]],ncol=3)

pall
